# Supplementary material for: Sustainable cultivation of the white truffle (Tuber magnatum) requires ecological understanding
Source: Mycorrhiza. 2023 Jul 18;33(5-6):291–302. doi: 10.1007/s00572-023-01120-w (PMC10752849; doi:10.1007/s00572-023-01120-w)
Supplement: Supplementary file 1 — Supplementary file1 (XLSX 195 KB) [file 572_2023_1120_MOESM1_ESM.xlsx]

## Sheet: A-Data
	Reference	Category	Review Short Note	Country	Site number and Location	Lat °N	Long °E	Number of FB	Altitude (m)	Temperature (information related to a site)																		Precipitation (information related to a site)																		Soil characteristics (information related to a site)
										Annual Mean (°C)	MAM Mean (°C)	JJA Mean (°C)	AMJJAS Mean (°C)	SON Mean (°C)	DJF Mean (°C)	Jan (°C)	Feb (°C)	Mar (°C)	Apr (°C)	May (°C)	Jun (°C)	Jul (°C)	Aug (°C)	Sep (°C)	Oct (°C)	Nov (°C)	Dec (°C)	Annual Total (mm)	MAM Total (mm)	JJA Total (mm)	AMJJAS Total (mm)	SON Total (mm)	DJF Total (mm)	Jan (mm)	Feb (mm)	Mar (mm)	Apr (mm)	May (mm)	Jun (mm)	Jul (mm)	Aug (mm)	Sep (mm)	Oct (mm)	Nov (mm)	Dec (mm)	pH H2O	Sand (%)	Silt (%)	Clay (%)
1	Belfiori et al. 2020	1a	–	Italy	Site 1 Valle del Crati	39.613	16.302	3	54.64	16.2933	14.2767	24.8533	21.3417	17.3367	8.70667	8.21	8.54	10.96	13.7	18.17	22.92	25.7	25.94	21.62	17.42	12.97	9.37	626	147.1	48.1	177.3	208.7	222.1	73.8	68.1	67	45.1	35	19	12.1	17	49.1	68.8	90.8	80.2	–	–	–	–
					Site 2 Potenza	40.29	16.03	14	827	13.7025	11.5633	21.7033	18.3767	14.9833	6.56	6.16	6.13	8.3	10.98	15.41	19.78	22.47	22.86	18.76	15.18	11.01	7.39	827.1	211.7	73.5	265.8	261.1	280.8	92.2	82	83.4	72.1	56.2	30	21.9	21.6	64	76.7	120.4	106.6
					Site 3 Benevento, Avellino	40.987	14.836	5	337.6	15.2225	13.17	23.0367	19.8317	16.55	8.13333	7.72	7.77	9.96	12.61	16.94	21.08	23.74	24.29	20.33	16.79	12.53	8.91	698.7	175.5	61	223.1	229.6	232.6	74.4	68.8	71	59.5	45	29.1	15.9	16	57.6	68.3	103.7	89.4
					Site 4 Isernia, Campobasso	41.498	14.506	16	512.28	13.6767	11.7567	21.9033	18.545	14.7667	6.28	5.88	5.96	8.36	11.17	15.74	19.98	22.64	23.09	18.65	15.02	10.63	7	751.1	193.8	80.1	257.7	236.1	241.1	77.4	71.6	75.9	64.9	53	38.2	19.8	22.1	59.7	66.2	110.2	92.1
					Site 5 Agnone	41.809	14.374	10	812.96	12.1008	10.23	20.3833	17.0133	13.1133	4.67667	4.33	4.33	6.74	9.66	14.29	18.47	21.13	21.55	16.98	13.34	9.02	5.37	837.7	219	95.4	304.1	263.8	259.5	80.6	76.4	78.4	77.2	63.4	43.9	25.4	26.1	68.1	74.4	121.3	102.5
					Site 6 Castel del Giudice	41.855	14.232	16	813.8	11.3692	9.49333	19.63	16.26	12.3733	3.98	3.68	3.6	6.01	8.92	13.55	17.7	20.37	20.82	16.2	12.6	8.32	4.66	897.5	237.4	103.4	329.3	280.3	276.4	86.5	80.5	83.7	84.5	69.2	45.7	29.6	28.1	72.2	78.5	129.6	109.4
					Site 7 Ateleta, SP. Avellana	41.819	14.173	36	752.12	11.22	9.35333	19.4567	16.1	12.22	3.85	3.56	3.47	5.87	8.79	13.4	17.52	20.2	20.65	16.04	12.45	8.17	4.52	934	249	109	345.9	290.8	285.2	87.5	83.3	86.8	89.1	73.1	48	32.4	28.6	74.7	80.6	135.5	114.4
					Site 8 Roio del Sangro	41.866	14.64	10	649.4	14.3808	12.5067	22.67	19.3133	15.4433	6.90333	6.45	6.64	9.05	11.95	16.52	20.78	23.44	23.79	19.4	15.66	11.27	7.62	674.7	170.5	74.3	238.1	215.6	214.3	68	63.1	63.7	59.4	47.4	35.6	18.8	19.9	57	59.1	99.5	83.2
					Site 9 Quadri, Rosello	41.892	14.344	14	992.32	12.1008	10.23	20.3833	17.0133	13.1133	4.67667	4.33	4.33	6.74	9.66	14.29	18.47	21.13	21.55	16.98	13.34	9.02	5.37	837.7	219	95.4	304.1	263.8	259.5	80.6	76.4	78.4	77.2	63.4	43.9	25.4	26.1	68.1	74.4	121.3	102.5
					Site 10 Valle Roveto	41.93	13.39	7	959	10.3017	8.50333	18.4	15.115	11.26	3.04333	2.84	2.7	5.08	7.96	12.47	16.4	19.14	19.66	15.06	11.49	7.23	3.59	1237.1	322	145	452	399.4	370.7	108.3	105.5	106.9	115.1	100	60.5	44	40.5	91.9	115.4	192.1	156.9
					Site 11 Chieti	42.35	14.113	5	40.2	15.8067	14.1167	24.0733	20.825	16.8433	8.19333	7.64	8.1	10.6	13.66	18.09	22.28	24.86	25.08	20.98	17	12.55	8.84	682.2	174.3	83.4	258.6	225.9	198.6	59.9	56.9	64	61	49.3	36.5	24.5	22.4	64.9	66.1	94.9	81.8
					Site 12 Ascoli Piceno	42.854	13.575	10	162	14.525	13.0433	23.2433	19.8133	15.2567	6.55667	6.07	6.61	9.52	12.5	17.11	21.44	24.1	24.19	19.54	15.4	10.83	6.99	825.1	224.8	141.6	365	245.9	212.8	61.4	59.5	76.7	79.3	68.8	60.6	43.1	37.9	75.3	73.8	96.8	91.9
					Site 13 Montecastrilli	42.58	12.69	9	192	14.9983	13.5333	23.36	20.1067	15.8833	7.21667	6.65	7.49	10.22	13.06	17.32	21.43	24.17	24.48	20.18	16.1	11.37	7.51	817.5	213.3	87.8	302.3	293.2	223.2	60.2	68.8	73	71.6	68.7	36.3	26.6	24.9	74.2	93.1	125.9	94.2
					Site 14 Fabro	42.87	12.02	11	236	14.5417	12.9933	22.87	19.6017	15.4433	6.86	6.33	7.03	9.69	12.56	16.73	20.87	23.71	24.03	19.71	15.67	10.95	7.22	743.6	181.7	86.1	274.1	277.1	198.7	54.9	60.2	62.6	60.5	58.6	37.2	22.6	26.3	68.9	87.8	120.4	83.6
					Site 15 Appennino umbro	43.38	12.53	9	697	12.9683	11.62	21.5867	18.1933	13.5133	5.15333	4.69	5.27	8.24	11.14	15.48	19.68	22.41	22.67	17.78	13.62	9.14	5.5	1093.1	275.4	151.9	438	360.5	305.3	87.6	91.3	88.4	98.2	88.8	65.6	43.1	43.2	99.1	109.6	151.8	126.4
					Site 16 Gubbio	43.351	12.575	25	491.6	12.9683	11.62	21.5867	18.1933	13.5133	5.15333	4.69	5.27	8.24	11.14	15.48	19.68	22.41	22.67	17.78	13.62	9.14	5.5	1093.1	275.4	151.9	438	360.5	305.3	87.6	91.3	88.4	98.2	88.8	65.6	43.1	43.2	99.1	109.6	151.8	126.4
					Site 17 Città di Castello	43.464	12.24	12	286.6	13.5892	12.32	22.2533	18.9017	14.2	5.58333	5.04	5.85	8.94	11.9	16.12	20.33	23.08	23.35	18.63	14.34	9.63	5.86	867.9	220.4	123.7	363.4	302.8	221	62.1	67.1	68.4	76.3	75.7	54.6	34.2	34.9	87.7	94.6	120.5	91.8
					Site 18 Montemaggiore	43.487	12.37	12	495	12.9692	11.6433	21.5933	18.2183	13.54	5.1	4.63	5.24	8.26	11.2	15.47	19.67	22.42	22.69	17.86	13.65	9.11	5.43	973.7	246.9	136.7	403.1	332.1	258	73.4	78.2	74.7	87.4	84.8	59.7	39	38	94.2	103	134.9	106.4
					Site 19 Pietralunga	43.445	12.451	7	584	12.775	11.4367	21.4	18.01	13.3167	4.94667	4.51	5.04	8.04	10.97	15.3	19.5	22.22	22.48	17.59	13.41	8.95	5.29	1051.8	267.2	145.4	428.1	351.8	287.4	81.5	86.5	82.3	95.7	89.2	63.7	40.9	40.8	97.8	107.4	146.6	119.4
					Site 20 Firenze	43.65	10.86	32	170	15.0017	13.6633	23.4067	20.1933	15.7733	7.16333	6.64	7.4	10.25	13.39	17.35	21.53	24.21	24.48	20.2	15.93	11.19	7.45	796.9	184	100.3	298.5	305.7	206.9	60.8	61.6	59.1	63.7	61.2	41.5	23	35.8	73.3	113.2	119.2	84.5
					Site 21 Val di Zena	44.36	11.34	10	262	13.4875	12.7867	23.26	19.7433	13.8867	4.01667	3.37	4.69	8.72	12.52	17.12	21.51	24.15	24.12	19.04	13.99	8.63	3.99	795.5	211.7	131.4	350.8	272.5	179.9	44.3	66.3	69.1	71.8	70.8	58.6	28.2	44.6	76.8	89.8	105.9	69.3
					Site 22 Pianoro	44.39	11.34	9	164	13.4875	12.7867	23.26	19.7433	13.8867	4.01667	3.37	4.69	8.72	12.52	17.12	21.51	24.15	24.12	19.04	13.99	8.63	3.99	795.5	211.7	131.4	350.8	272.5	179.9	44.3	66.3	69.1	71.8	70.8	58.6	28.2	44.6	76.8	89.8	105.9	69.3
					Site 23 Alba	44.75	8.03	7	323	13.8983	13.46	22.7667	19.6567	14.15	5.21667	4.55	5.97	9.87	13.15	17.36	21.32	23.63	23.35	19.13	14.26	9.06	5.13	695.5	184.4	103	316.7	272.8	135.3	45.3	35.6	42.4	71.3	70.7	43.6	22.4	37	71.7	96.3	104.8	54.4
					Site 24 Asti	44.64	8.64	9	177	13.5567	12.89	22.3367	19.1783	13.8967	5.10333	4.49	5.57	9.29	12.54	16.84	20.86	23.19	22.96	18.68	13.95	9.06	5.25	883.3	201.1	117.6	358.5	373.3	191.3	65.1	51.3	54.2	77.9	69	48.6	24.9	44.1	94	128.5	150.8	74.9
					Site 25 Langhe	44.46	8.05	15	655	12.2667	11.39	20.6267	17.5283	12.6467	4.40333	3.88	4.76	8.08	11	15.09	19.01	21.46	21.41	17.2	12.74	8	4.57	800.7	203.6	105.9	337.4	317.4	173.8	57.3	44.8	49.2	81.6	72.8	44.8	25.7	35.4	77.1	114.5	125.8	71.7
					Site 26 Pavia	45.298	8.961	11	85	13.4592	13.6067	23.28	20.0283	13.4767	3.47333	2.64	4.53	9.41	13.35	18.06	22.11	24.19	23.54	18.92	13.53	7.98	3.25	727.5	186	139.1	354.1	273.2	129.2	41	38.1	45.3	69.3	71.4	54.4	34.9	49.8	74.3	92.2	106.7	50.1
				Croatia-Slovenia	Site 27 Istria	45.32	13.6	17	100	13.5083	12.45	22.34	19.0333	13.9867	5.25667	4.79	5.12	8.34	12.2	16.81	21.02	23.19	22.81	18.17	13.96	9.83	5.86	950.7	204.3	196.6	454.2	338.3	211.5	56.1	64.7	60	68.6	75.7	74.1	52.6	69.9	113.3	105.6	119.4	90.7
				Hungary	Site 28 Southern Hungary	46.07	18.23	14	130	11.5892	11.7967	21.54	18.3717	11.6733	1.34667	0.49	2.29	6.77	12.07	16.55	20.29	22.21	22.12	16.99	11.79	6.24	1.26	626.1	145.9	198.6	380.7	171.3	110.3	29.7	35	31.4	40.1	74.4	75	63.2	60.4	67.6	54.1	49.6	45.6
				Serbia	Site 29 Šabac	44.75	19.7	6	77	12.2442	12.48	22.0867	18.97	12.3733	2.03667	1.06	2.89	7.37	12.61	17.46	21.1	22.67	22.49	17.49	12.43	7.2	2.16	649.2	163.9	192.1	367.3	165.4	127.8	42	37.5	45.2	46.2	72.5	80.6	59.3	52.2	56.5	57.4	51.5	48.3
					Site 30 Valjevo	44.27	19.88	7	188	11.2117	11.1633	20.9067	17.7117	11.4	1.37667	0.44	2.17	6.3	11.24	15.95	19.79	21.57	21.36	16.36	11.44	6.4	1.52	794.1	208.8	241.2	457	187.9	156.2	48.4	48.6	58.5	59.2	91.1	101.1	75.3	64.8	65.5	65.5	56.9	59.2
				Romania	Site 31 Anina	45.09	21.85	3	565	8.87917	8.62333	18.4667	15.3267	9.29333	-0.866667	-1.69	-0.49	3.43	8.87	13.57	17.2	19.06	19.14	14.12	9.3	4.46	-0.42	705.4	184	218.1	418.3	164.9	138.4	44.3	42.4	45.5	59.9	78.6	87.4	74.2	56.5	61.7	54.4	48.8	51.7
					Site 32 Craiova	44.33	23.82	22	119	11.6683	11.88	22.61	19.1583	11.81	0.373333	-0.8	1.47	6.31	12.06	17.27	21.35	23.34	23.14	17.79	11.79	5.85	0.45	566.6	145.6	168	323.2	139.6	113.4	37.2	30.3	40.5	44.3	60.8	66	62.2	39.8	50.1	47.3	42.2	45.9
				Bulgaria	Site 33 Oryahovo	43.67	24.05	6	170	11.6275	11.8567	22.6567	19.205	11.84	0.156667	-1.04	1.2	6.24	12.05	17.28	21.3	23.43	23.24	17.93	11.76	5.83	0.31	523.8	148.2	140.7	292.3	129.8	105.1	34.2	29.9	42.7	45.4	60.1	52.4	52.6	35.7	46.1	45.8	37.9	41
					Site 34 Razgrad	43.53	26.52	6	203	11.5058	11.07	21.99	18.5033	12.07	0.893333	-0.36	1.67	5.77	11.05	16.39	20.54	22.75	22.68	17.61	12	6.6	1.37	614.9	150.4	179.5	347.4	163.1	121.9	41.4	35.1	45.1	44.9	60.4	67.5	68.9	43.1	62.6	52.7	47.8	45.4
				Greece	Site 35 Kastoria	40.52	21.27	18	679	12.2058	10.9867	21.64	18.155	13.0633	3.13333	2.2	3.71	6.84	10.66	15.46	19.95	22.46	22.51	17.89	13.24	8.06	3.49	577.4	150	75	209.7	168.4	184	57.5	52.5	52.8	49.7	47.5	30.7	21.6	22.7	37.5	62.6	68.3	74
					Site 36 Elatochori	40.32	22.27	6	765	12.0383	10.7467	21.6533	18.1017	12.9067	2.84667	1.93	3.39	6.47	10.46	15.31	20.03	22.49	22.44	17.88	13.08	7.76	3.22	499.3	140.7	75.6	198.9	130.2	152.8	50	41.7	47.3	44.8	48.6	33	23.1	19.5	29.9	50.4	49.9	61.1
2	Frizzi et al. 2001	1a	Sampling in 1997-1998.	Italy	Site 1 Asti*	44.8993	8.20543	9	119	13.8392	13.4933	22.8933	19.7483	14.0433	4.92667	4.25	5.68	9.76	13.18	17.54	21.53	23.77	23.38	19.09	14.13	8.91	4.85	723.3	189.3	108.7	328.8	287.4	137.9	45.7	37.5	44.5	72.6	72.2	46	23.1	39.6	75.3	100.3	111.8	54.7	–	–	–	–
					Site 2 Alba*	44.7007	8.03578	10	170.881	13.8983	13.46	22.7667	19.6567	14.15	5.21667	4.55	5.97	9.87	13.15	17.36	21.32	23.63	23.35	19.13	14.26	9.06	5.13	695.5	184.4	103	316.7	272.8	135.3	45.3	35.6	42.4	71.3	70.7	43.6	22.4	37	71.7	96.3	104.8	54.4
					Site 3 Ceva*	44.3873	8.03305	7	393.684	12.6367	11.67	20.86	17.785	13.08	4.93667	4.43	5.24	8.43	11.27	15.31	19.2	21.69	21.69	17.55	13.18	8.51	5.14	802.5	201.1	96.7	325.8	323.2	181.5	60.2	46.4	49.4	82.5	69.2	42	23.1	31.6	77.4	117.2	128.6	74.9
					Site 4 Loiano*	44.2662	11.3255	9	717.559	12.5717	11.62	21.9133	18.4467	12.9667	3.78667	3.29	4.18	7.75	11.3	15.81	20.09	22.78	22.87	17.83	13.07	8	3.89	942.7	240.4	144.4	393.4	332.5	225.4	60.8	75.2	77.7	84.9	77.8	65.1	31.6	47.7	86.3	112	134.2	89.4
					Site 5 Pianoro*	44.393	11.3423	14	177	13.4875	12.7867	23.26	19.7433	13.8867	4.01667	3.37	4.69	8.72	12.52	17.12	21.51	24.15	24.12	19.04	13.99	8.63	3.99	795.5	211.7	131.4	350.8	272.5	179.9	44.3	66.3	69.1	71.8	70.8	58.6	28.2	44.6	76.8	89.8	105.9	69.3
					Site 6 San Miniato, Tuscany*	43.6798	10.8501	15	139.946	15.0017	13.6633	23.4067	20.1933	15.7733	7.16333	6.64	7.4	10.25	13.39	17.35	21.53	24.21	24.48	20.2	15.93	11.19	7.45	796.9	184	100.3	298.5	305.7	206.9	60.8	61.6	59.1	63.7	61.2	41.5	23	35.8	73.3	113.2	119.2	84.5
					Site 7 Sant'Angelo in Vado, Marches*	43.6632	12.4054	5	365.114	13.2358	12.01	21.9	18.53	13.7467	5.28667	4.79	5.48	8.64	11.51	15.88	20.12	22.7	22.88	18.09	13.85	9.3	5.59	962.8	241.7	137.2	392	328.6	255.3	70.1	82.3	78.9	84.2	78.6	55.7	39.2	42.3	92	101.9	134.7	102.9
					Site 8 Gubbio*	43.3518	12.5773	5	496.071	12.9683	11.62	21.5867	18.1933	13.5133	5.15333	4.69	5.27	8.24	11.14	15.48	19.68	22.41	22.67	17.78	13.62	9.14	5.5	1093.1	275.4	151.9	438	360.5	305.3	87.6	91.3	88.4	98.2	88.8	65.6	43.1	43.2	99.1	109.6	151.8	126.4
					Site 9 Castelli, Abruzzi*	42.4888	13.7116	6	492.826	10.73	9.07667	19.01	15.6967	11.6267	3.20667	2.96	2.88	5.53	8.59	13.11	17.14	19.75	20.14	15.45	11.79	7.64	3.78	980.2	270.7	143.7	407.9	298	267.8	76.5	79.8	88.4	98.6	83.7	60.8	45.3	37.6	81.9	85.7	130.4	111.5
					Site 10 Civitella Roveto*	41.916	13.4269	9	528.654	12.0325	10.3067	20.14	16.8883	13.0133	4.67	4.38	4.43	6.91	9.79	14.22	18.2	20.87	21.35	16.9	13.23	8.91	5.2	1142	297.5	128	414	374.3	342.2	99.1	96.6	100.1	107.4	90	54.3	38.3	35.4	88.6	106.8	178.9	146.5
					Site 11 Pizzoferrato, Province of Chieti*	41.9225	14.2367	30	1187.65	12.0208	10.18	20.2867	16.9317	13.02	4.59667	4.26	4.26	6.69	9.62	14.23	18.38	21.04	21.44	16.88	13.24	8.94	5.27	867.3	230	101.7	320.9	270.7	264.9	81.2	78	81.2	81.7	67.1	45.1	28.7	27.9	70.4	75.5	124.8	105.7
					Site 12 Quadri, Province of Chieti*	41.9259	14.2892	10	583.083	12.0208	10.18	20.2867	16.9317	13.02	4.59667	4.26	4.26	6.69	9.62	14.23	18.38	21.04	21.44	16.88	13.24	8.94	5.27	867.3	230	101.7	320.9	270.7	264.9	81.2	78	81.2	81.7	67.1	45.1	28.7	27.9	70.4	75.5	124.8	105.7
					Site 13 Roio del Sangro, Province of Chieti*	41.9115	14.3738	10	855.214	13.4642	11.6433	21.7333	18.395	14.4833	5.99667	5.59	5.73	8.17	11.1	15.66	19.86	22.49	22.85	18.41	14.7	10.34	6.67	778.2	202.1	88.2	282.9	247.3	240.6	73.6	70.6	72.7	71.9	57.5	40.8	22.7	24.7	65.3	68.6	113.4	96.4
3	Lanfranco et al. 1993	1a	–	Italy	Site 1 Montà d' Alba*	44.813	7.96303	17	320.896	13.4842	13.1267	22.4467	19.3233	13.6767	4.68667	4.01	5.5	9.51	12.83	17.04	21.02	23.31	23.01	18.73	13.79	8.51	4.55	693.8	191.9	117.5	337.3	260	124.4	41.1	32.8	40.8	73.9	77.2	50.9	26.3	40.3	68.7	91.2	100.1	50.5	–	–	–	–
					Site 2 Alba*	44.7007	8.03578	1	170.881	13.8983	13.46	22.7667	19.6567	14.15	5.21667	4.55	5.97	9.87	13.15	17.36	21.32	23.63	23.35	19.13	14.26	9.06	5.13	695.5	184.4	103	316.7	272.8	135.3	45.3	35.6	42.4	71.3	70.7	43.6	22.4	37	71.7	96.3	104.8	54.4
					Site 3 Urbino*	43.7263	12.6363	4	444.19	14.2683	13.1133	23.4267	19.9433	14.8233	5.71	5.11	5.96	9.34	12.66	17.34	21.74	24.27	24.27	19.38	15.01	10.08	6.06	828.2	211.1	138.7	365.6	274.5	203.9	56.8	64.7	69.1	75.6	66.4	54.8	40.9	43	84.9	82.5	107.1	82.4
					Site 4 Ceva*	44.3873	8.03305	3	393.684	12.6367	11.67	20.86	17.785	13.08	4.93667	4.43	5.24	8.43	11.27	15.31	19.2	21.69	21.69	17.55	13.18	8.51	5.14	802.5	201.1	96.7	325.8	323.2	181.5	60.2	46.4	49.4	82.5	69.2	42	23.1	31.6	77.4	117.2	128.6	74.9
4	Mello et al. 2005	1a	–	Italy	Site 1 Montemagno*	44.9837	8.32358	42	244.401	13.6083	13.38	22.84	19.6683	13.75	4.46333	3.77	5.25	9.52	13.07	17.55	21.55	23.73	23.24	18.87	13.83	8.55	4.37	733.4	191.5	116.7	339.1	289.5	135.7	46	37	45	73.3	73.2	49.2	24.7	42.8	75.9	100.1	113.5	52.7	–	–	–	–
					Site 2 Zanco*	45.0593	8.2023	1	328.08	13.285	13.0967	22.5567	19.3767	13.3867	4.1	3.42	4.92	9.24	12.79	17.26	21.28	23.46	22.93	18.54	13.48	8.14	3.96	737.9	199.9	133.4	364.9	278.7	125.9	42.3	34.3	43.8	76	80.1	55.4	29.8	48.2	75.4	95.8	107.5	49.3
					Site 3 Ponzano*	45.7108	12.2238	1	27.966	13.5458	13.2933	23.0233	19.8117	13.86	4.00667	3.23	4.79	8.95	13.1	17.83	21.81	23.75	23.51	18.87	13.96	8.75	4	777.1	191.6	197.4	425.3	252.1	136	35.5	43.5	44.9	67.2	79.5	72.8	55.8	68.8	81.2	89.1	81.8	57
					Site 4 San Desiderio*	44.4282	9.01735	2	221.426	11.9375	10.7967	20.1667	17.0317	12.4567	4.33	3.86	4.34	7.41	10.43	14.55	18.59	20.95	20.96	16.71	12.52	8.14	4.79	1370.5	287.1	165.3	488.7	557.7	360.4	124.6	91.5	94.1	104.5	88.5	61.6	39.9	63.8	130.4	195.3	232	144.3
					Site 5 Castellalfero*	44.9821	8.20993	2	219.309	13.6867	13.4433	22.8767	19.715	13.8333	4.59333	3.9	5.4	9.63	13.14	17.56	21.56	23.77	23.3	18.96	13.92	8.62	4.48	720.2	191.4	118	341	280.7	130.1	43.4	35	43.1	73.5	74.8	49.7	25.4	42.9	74.7	97.2	108.8	51.7
					Site 6 Montemagno (another sampling)*	44.9837	8.32358	3	244.401	13.6083	13.38	22.84	19.6683	13.75	4.46333	3.77	5.25	9.52	13.07	17.55	21.55	23.73	23.24	18.87	13.83	8.55	4.37	733.4	191.5	116.7	339.1	289.5	135.7	46	37	45	73.3	73.2	49.2	24.7	42.8	75.9	100.1	113.5	52.7
					Site 7 Salerno*	40.4194	15.3108	1	470.113	13.9258	11.77	21.6133	18.42	15.3267	6.99333	6.63	6.53	8.6	11.2	15.51	19.63	22.33	22.88	18.97	15.59	11.42	7.82	777.7	201.6	68.1	252.6	248.1	259.9	81.9	77.6	80.6	68.8	52.2	30.3	18.6	19.2	63.5	72.3	112.3	100.4
					Site 8 Campobasso*	41.7173	14.8262	3	567.708	14.5533	12.6333	22.8333	19.4667	15.6467	7.1	6.65	6.81	9.19	12.07	16.64	20.93	23.6	23.97	19.59	15.87	11.48	7.84	635.4	159.8	67.9	218.2	205.5	202.2	66.2	59.8	62.9	53.9	43	33.9	16.4	17.6	53.4	57.2	94.9	76.2
				Croatia	Site 9 Motovun-Montona (another sampling)*	45.3367	13.8282	2	269.438	13.3933	12.2833	22.1967	18.8667	13.8367	5.25667	4.79	5.11	8.23	12.02	16.6	20.79	23.05	22.75	17.99	13.8	9.72	5.87	1098.7	242.8	222.1	513	374.8	259	68.7	79.2	71.8	81.8	89.2	84.6	58.3	79.2	119.9	117.1	137.8	111.1
					Site 10 Motovun*	45.3367	13.8282	3	269.438	13.3933	12.2833	22.1967	18.8667	13.8367	5.25667	4.79	5.11	8.23	12.02	16.6	20.79	23.05	22.75	17.99	13.8	9.72	5.87	1098.7	242.8	222.1	513	374.8	259	68.7	79.2	71.8	81.8	89.2	84.6	58.3	79.2	119.9	117.1	137.8	111.1
5	Murat et al. 2018	1a	–	Italy	Site 1 Montemagno*	44.9837	8.32358	192	244.401	13.6083	13.38	22.84	19.6683	13.75	4.46333	3.77	5.25	9.52	13.07	17.55	21.55	23.73	23.24	18.87	13.83	8.55	4.37	733.4	191.5	116.7	339.1	289.5	135.7	46	37	45	73.3	73.2	49.2	24.7	42.8	75.9	100.1	113.5	52.7	–	–	–	–
6	Neuner-Plattner et al. 1994	1a	–	Italy	Site 1 L'Aquila*	42.359	13.3922	–	676.6	11.86	10.3267	19.9667	16.7733	12.79	4.35667	4.06	4.16	6.91	9.88	14.19	18.11	20.67	21.12	16.67	12.96	8.74	4.85	1016.6	278.1	135.6	408.6	319.3	283.6	80.5	83.6	88	101.6	88.5	55.7	42.9	37	82.9	93	143.4	119.5	–	–	–	–
7	Paolocci et al. 2006	1a	–	Italy	Site 1 Città di Castello*	43.4574	12.2403	3	296.088	13.5892	12.32	22.2533	18.9017	14.2	5.58333	5.04	5.85	8.94	11.9	16.12	20.33	23.08	23.35	18.63	14.34	9.63	5.86	867.9	220.4	123.7	363.4	302.8	221	62.1	67.1	68.4	76.3	75.7	54.6	34.2	34.9	87.7	94.6	120.5	91.8	–	–	–	–
					Site 2 Florence, Tuscany*	43.7699	11.2556	1	50	14.57	13.35	23.2433	19.9583	15.2467	6.44	5.97	6.76	9.8	13.07	17.18	21.44	24.03	24.26	19.77	15.43	10.54	6.59	772.9	182.5	99.1	288.1	280.7	210.6	60.8	63.3	60.4	62.1	60	41.3	20.3	37.5	66.9	101.6	112.2	86.5
					Site 3 Valtopina*	43.0583	12.7547	6	366.301	13.0192	11.6333	21.5567	18.2	13.6533	5.23333	4.77	5.33	8.25	11.15	15.5	19.63	22.37	22.67	17.88	13.79	9.29	5.6	1012.1	253.8	142.7	405.7	334.7	280.9	78.6	84.2	80.8	88.6	84.4	60.5	41.3	40.9	90	99.9	144.8	118.1
8	Rubini et al. 2001	1a	–	Italy	Site 1 Città di Castello*	43.4574	12.2403	1	296.088	13.5892	12.32	22.2533	18.9017	14.2	5.58333	5.04	5.85	8.94	11.9	16.12	20.33	23.08	23.35	18.63	14.34	9.63	5.86	867.9	220.4	123.7	363.4	302.8	221	62.1	67.1	68.4	76.3	75.7	54.6	34.2	34.9	87.7	94.6	120.5	91.8	–	–	–	–
					Site 2 Pietralunga*	43.4422	12.4372	1	562.668	12.775	11.4367	21.4	18.01	13.3167	4.94667	4.51	5.04	8.04	10.97	15.3	19.5	22.22	22.48	17.59	13.41	8.95	5.29	1051.8	267.2	145.4	428.1	351.8	287.4	81.5	86.5	82.3	95.7	89.2	63.7	40.9	40.8	97.8	107.4	146.6	119.4
					Site 3 Alba*	44.7007	8.03578	4	170.881	13.8983	13.46	22.7667	19.6567	14.15	5.21667	4.55	5.97	9.87	13.15	17.36	21.32	23.63	23.35	19.13	14.26	9.06	5.13	695.5	184.4	103	316.7	272.8	135.3	45.3	35.6	42.4	71.3	70.7	43.6	22.4	37	71.7	96.3	104.8	54.4
					Site 4 Isernia*	41.5872	14.226	5	415.561	13.5383	11.6667	21.7033	18.3867	14.6067	6.17667	5.79	5.9	8.28	11.09	15.63	19.79	22.44	22.88	18.49	14.85	10.48	6.84	829.1	213.9	85.3	286.9	267.5	262.4	81.8	77.2	79.1	73.8	61	39.6	21.6	24.1	66.8	75.7	125	103.4
9	Rubini et al. 2005	1a	–	Croatia-Slovenia	Site 1 Istria	45.32	13.6	17	100	13.5083	12.45	22.34	19.0333	13.9867	5.25667	4.79	5.12	8.34	12.2	16.81	21.02	23.19	22.81	18.17	13.96	9.83	5.86	950.7	204.3	196.6	454.2	338.3	211.5	56.1	64.7	60	68.6	75.7	74.1	52.6	69.9	113.3	105.6	119.4	90.7	–	–	–	–
				Italy	Site 2 Pavia	45.298	8.961	11	85	13.4592	13.6067	23.28	20.0283	13.4767	3.47333	2.64	4.53	9.41	13.35	18.06	22.11	24.19	23.54	18.92	13.53	7.98	3.25	727.5	186	139.1	354.1	273.2	129.2	41	38.1	45.3	69.3	71.4	54.4	34.9	49.8	74.3	92.2	106.7	50.1
					Site 3 Langhe	44.46	8.05	15	655	12.2667	11.39	20.6267	17.5283	12.6467	4.40333	3.88	4.76	8.08	11	15.09	19.01	21.46	21.41	17.2	12.74	8	4.57	800.7	203.6	105.9	337.4	317.4	173.8	57.3	44.8	49.2	81.6	72.8	44.8	25.7	35.4	77.1	114.5	125.8	71.7
					Site 4 Asti	44.64	8.64	9	177	13.5567	12.89	22.3367	19.1783	13.8967	5.10333	4.49	5.57	9.29	12.54	16.84	20.86	23.19	22.96	18.68	13.95	9.06	5.25	883.3	201.1	117.6	358.5	373.3	191.3	65.1	51.3	54.2	77.9	69	48.6	24.9	44.1	94	128.5	150.8	74.9
					Site 5 Alba	44.75	8.03	7	323	13.8983	13.46	22.7667	19.6567	14.15	5.21667	4.55	5.97	9.87	13.15	17.36	21.32	23.63	23.35	19.13	14.26	9.06	5.13	695.5	184.4	103	316.7	272.8	135.3	45.3	35.6	42.4	71.3	70.7	43.6	22.4	37	71.7	96.3	104.8	54.4
					Site 6 Pianoro	44.39	11.34	9	164	13.4875	12.7867	23.26	19.7433	13.8867	4.01667	3.37	4.69	8.72	12.52	17.12	21.51	24.15	24.12	19.04	13.99	8.63	3.99	795.5	211.7	131.4	350.8	272.5	179.9	44.3	66.3	69.1	71.8	70.8	58.6	28.2	44.6	76.8	89.8	105.9	69.3
					Site 7 Val di Zena	44.36	11.34	10	262	13.4875	12.7867	23.26	19.7433	13.8867	4.01667	3.37	4.69	8.72	12.52	17.12	21.51	24.15	24.12	19.04	13.99	8.63	3.99	795.5	211.7	131.4	350.8	272.5	179.9	44.3	66.3	69.1	71.8	70.8	58.6	28.2	44.6	76.8	89.8	105.9	69.3
					Site 8 Firenze	43.65	10.86	32	170	15.0017	13.6633	23.4067	20.1933	15.7733	7.16333	6.64	7.4	10.25	13.39	17.35	21.53	24.21	24.48	20.2	15.93	11.19	7.45	796.9	184	100.3	298.5	305.7	206.9	60.8	61.6	59.1	63.7	61.2	41.5	23	35.8	73.3	113.2	119.2	84.5
					Site 9 Pietralunga	43.445	12.451	7	584	12.775	11.4367	21.4	18.01	13.3167	4.94667	4.51	5.04	8.04	10.97	15.3	19.5	22.22	22.48	17.59	13.41	8.95	5.29	1051.8	267.2	145.4	428.1	351.8	287.4	81.5	86.5	82.3	95.7	89.2	63.7	40.9	40.8	97.8	107.4	146.6	119.4
					Site 10 Montemaggiore	43.487	12.37	12	495	12.9692	11.6433	21.5933	18.2183	13.54	5.1	4.63	5.24	8.26	11.2	15.47	19.67	22.42	22.69	17.86	13.65	9.11	5.43	973.7	246.9	136.7	403.1	332.1	258	73.4	78.2	74.7	87.4	84.8	59.7	39	38	94.2	103	134.9	106.4
					Site 11 Città di Castello	43.464	12.24	12	286.6	13.5892	12.32	22.2533	18.9017	14.2	5.58333	5.04	5.85	8.94	11.9	16.12	20.33	23.08	23.35	18.63	14.34	9.63	5.86	867.9	220.4	123.7	363.4	302.8	221	62.1	67.1	68.4	76.3	75.7	54.6	34.2	34.9	87.7	94.6	120.5	91.8
					Site 12 Gubbio	43.351	12.575	25	491.6	12.9683	11.62	21.5867	18.1933	13.5133	5.15333	4.69	5.27	8.24	11.14	15.48	19.68	22.41	22.67	17.78	13.62	9.14	5.5	1093.1	275.4	151.9	438	360.5	305.3	87.6	91.3	88.4	98.2	88.8	65.6	43.1	43.2	99.1	109.6	151.8	126.4
					Site 13 Appennino umbro	43.38	12.53	9	697	12.9683	11.62	21.5867	18.1933	13.5133	5.15333	4.69	5.27	8.24	11.14	15.48	19.68	22.41	22.67	17.78	13.62	9.14	5.5	1093.1	275.4	151.9	438	360.5	305.3	87.6	91.3	88.4	98.2	88.8	65.6	43.1	43.2	99.1	109.6	151.8	126.4
					Site 14 Fabro	42.87	12.02	11	236	14.5417	12.9933	22.87	19.6017	15.4433	6.86	6.33	7.03	9.69	12.56	16.73	20.87	23.71	24.03	19.71	15.67	10.95	7.22	743.6	181.7	86.1	274.1	277.1	198.7	54.9	60.2	62.6	60.5	58.6	37.2	22.6	26.3	68.9	87.8	120.4	83.6
					Site 15 Montecastrilli	42.58	12.69	9	192	14.9983	13.5333	23.36	20.1067	15.8833	7.21667	6.65	7.49	10.22	13.06	17.32	21.43	24.17	24.48	20.18	16.1	11.37	7.51	817.5	213.3	87.8	302.3	293.2	223.2	60.2	68.8	73	71.6	68.7	36.3	26.6	24.9	74.2	93.1	125.9	94.2
					Site 16 Ascoli Piceno	42.854	13.575	10	162	14.525	13.0433	23.2433	19.8133	15.2567	6.55667	6.07	6.61	9.52	12.5	17.11	21.44	24.1	24.19	19.54	15.4	10.83	6.99	825.1	224.8	141.6	365	245.9	212.8	61.4	59.5	76.7	79.3	68.8	60.6	43.1	37.9	75.3	73.8	96.8	91.9
					Site 17 Chieti	42.35	14.113	5	40.2	15.8067	14.1167	24.0733	20.825	16.8433	8.19333	7.64	8.1	10.6	13.66	18.09	22.28	24.86	25.08	20.98	17	12.55	8.84	682.2	174.3	83.4	258.6	225.9	198.6	59.9	56.9	64	61	49.3	36.5	24.5	22.4	64.9	66.1	94.9	81.8
					Site 18 Valle Roveto	41.93	13.39	7	959	10.3017	8.50333	18.4	15.115	11.26	3.04333	2.84	2.7	5.08	7.96	12.47	16.4	19.14	19.66	15.06	11.49	7.23	3.59	1237.1	322	145	452	399.4	370.7	108.3	105.5	106.9	115.1	100	60.5	44	40.5	91.9	115.4	192.1	156.9
					Site 19 Quadri, Rosello	41.892	14.344	12	992.32	12.1008	10.23	20.3833	17.0133	13.1133	4.67667	4.33	4.33	6.74	9.66	14.29	18.47	21.13	21.55	16.98	13.34	9.02	5.37	837.7	219	95.4	304.1	263.8	259.5	80.6	76.4	78.4	77.2	63.4	43.9	25.4	26.1	68.1	74.4	121.3	102.5
					Site 20 Roio del Sangro	41.866	14.64	10	649.4	14.3808	12.5067	22.67	19.3133	15.4433	6.90333	6.45	6.64	9.05	11.95	16.52	20.78	23.44	23.79	19.4	15.66	11.27	7.62	674.7	170.5	74.3	238.1	215.6	214.3	68	63.1	63.7	59.4	47.4	35.6	18.8	19.9	57	59.1	99.5	83.2
					Site 21 Ateleta, SP. Avellana	41.819	14.173	18	752.12	11.22	9.35333	19.4567	16.1	12.22	3.85	3.56	3.47	5.87	8.79	13.4	17.52	20.2	20.65	16.04	12.45	8.17	4.52	934	249	109	345.9	290.8	285.2	87.5	83.3	86.8	89.1	73.1	48	32.4	28.6	74.7	80.6	135.5	114.4
					Site 22 Castel del Giudice	41.855	14.232	16	813.8	11.3692	9.49333	19.63	16.26	12.3733	3.98	3.68	3.6	6.01	8.92	13.55	17.7	20.37	20.82	16.2	12.6	8.32	4.66	897.5	237.4	103.4	329.3	280.3	276.4	86.5	80.5	83.7	84.5	69.2	45.7	29.6	28.1	72.2	78.5	129.6	109.4
					Site 23 Agnone	41.809	14.374	10	812.96	12.1008	10.23	20.3833	17.0133	13.1133	4.67667	4.33	4.33	6.74	9.66	14.29	18.47	21.13	21.55	16.98	13.34	9.02	5.37	837.7	219	95.4	304.1	263.8	259.5	80.6	76.4	78.4	77.2	63.4	43.9	25.4	26.1	68.1	74.4	121.3	102.5
					Site 24 Isernia, Campobasso	41.498	14.506	16	512.28	13.6767	11.7567	21.9033	18.545	14.7667	6.28	5.88	5.96	8.36	11.17	15.74	19.98	22.64	23.09	18.65	15.02	10.63	7	751.1	193.8	80.1	257.7	236.1	241.1	77.4	71.6	75.9	64.9	53	38.2	19.8	22.1	59.7	66.2	110.2	92.1
					Site 25 Benevento, Avellino	40.987	14.836	5	337.6	15.2225	13.17	23.0367	19.8317	16.55	8.13333	7.72	7.77	9.96	12.61	16.94	21.08	23.74	24.29	20.33	16.79	12.53	8.91	698.7	175.5	61	223.1	229.6	232.6	74.4	68.8	71	59.5	45	29.1	15.9	16	57.6	68.3	103.7	89.4
					Site 26 Potenza	40.29	16.03	12	827	13.7025	11.5633	21.7033	18.3767	14.9833	6.56	6.16	6.13	8.3	10.98	15.41	19.78	22.47	22.86	18.76	15.18	11.01	7.39	827.1	211.7	73.5	265.8	261.1	280.8	92.2	82	83.4	72.1	56.2	30	21.9	21.6	64	76.7	120.4	106.6
10	Zampieri et al. 2010	1a	–	Italy	Site 1 Montemagno	44.9839	8.32639	3	252	13.6083	13.38	22.84	19.6683	13.75	4.46333	3.77	5.25	9.52	13.07	17.55	21.55	23.73	23.24	18.87	13.83	8.55	4.37	733.4	191.5	116.7	339.1	289.5	135.7	46	37	45	73.3	73.2	49.2	24.7	42.8	75.9	100.1	113.5	52.7	–	–	–	–
11	Zampieri et al. 2014	1a	–	Italy	Site 1 Montà d' Alba	44.8136	7.95723	6	310.034	13.4842	13.1267	22.4467	19.3233	13.6767	4.68667	4.01	5.5	9.51	12.83	17.04	21.02	23.31	23.01	18.73	13.79	8.51	4.55	693.8	191.9	117.5	337.3	260	124.4	41.1	32.8	40.8	73.9	77.2	50.9	26.3	40.3	68.7	91.2	100.1	50.5	–	–	–	–
12	Pavić et al. 2013	1b	–	Serbia	Site 1 Western Serbia	–	–	3	–	–	–	–	–	–	–	–	–	–	–	15.4	–	–	24.8	–	–	–	–	–	–	–	–	–	–	–	–	–	–	–	–	–	–	–	–	–	–	7.5	–	–	–
																				15.1			25																							7
																				15			25																							7.2
13	Bontempo et al. 2020	1c	Latitude for Marche corrected from 45.5N based on publication's figure.	Italy	Site 1 Langhe region	44.4833	7.96667	29	530	12.8	12.3133	21.5133	18.435	13.46	5.05	4.47	5.56	8.99	11.95	16	19.91	22.35	22.28	18.12	13.57	8.69	5.12	708	191.1	99.6	318.6	297.6	165.4	54.3	42.4	45.7	76.7	68.7	43.2	23.6	32.8	73.6	106.3	117.7	68.7	–	–	–	–
					Site 2 Marche region	43	13.25		339	14	11.0833	21.1633	17.7433	13.0833	4.52667	4.22	4.39	7.53	10.59	15.13	19.28	21.95	22.26	17.25	13.21	8.79	4.97	1059	274.8	164.8	438	313.2	265.7	73	75.3	86.6	98.8	89.4	65.5	51.6	47.7	85	92.9	135.3	117.4
					Site 3 Molise region	41.6167	14.4833		631	14	11.6067	21.7533	18.39	14.52	6.03	5.63	5.74	8.17	11.03	15.62	19.85	22.5	22.91	18.43	14.76	10.37	6.72	660	196.8	84	267.8	242.3	242	77.1	71.2	74.2	66.7	55.9	40.2	20.6	23.2	61.2	69	112.1	93.7
					Site 4 Monferrato region	45.1333	8.45		350	12.7	13.4767	23.0333	19.8233	13.4933	3.85	3.12	4.75	9.37	13.19	17.87	21.9	23.96	23.24	18.78	13.58	8.12	3.68	850	197.3	138.7	368.2	285	127.2	42.6	34.6	45.4	73.8	78.1	55.1	32.1	51.5	77.6	97	110.4	50
					Site 5 Toscana region	43.4167	11		278	16	12.8533	22.6	19.38	15.1867	6.78333	6.33	6.87	9.53	12.54	16.49	20.67	23.4	23.73	19.45	15.37	10.74	7.15	550	182.8	91.6	284	280	194.8	56.1	59.1	59.8	62.4	60.6	40.7	18.4	32.5	69.4	93.5	117.1	79.6
					Site 6 Istria region	45.25	13.9		145	18	11.5733	21.55	18.1933	13.2367	4.73	4.29	4.54	7.56	11.29	15.87	20.09	22.4	22.16	17.35	13.22	9.14	5.36	1521	261.5	226.9	536.9	401.1	283.6	76	86.4	78.3	88	95.2	86.7	57.7	82.5	126.8	125.9	148.4	121.2
14	Büntgen et al. 2019	1c	Field sampling from 2017-2018.	Hungary	Site 1 Öcsény	46.3333	18.7667	2	86	11.9383	12.2367	21.9567	18.8217	12.0233	1.53667	0.69	2.42	7.03	12.52	17.16	20.82	22.62	22.43	17.38	12.11	6.58	1.5	521	115.3	159.7	302.5	146.7	99.3	26.5	30.5	27.2	31.6	56.5	56.9	54.4	48.4	54.7	48.3	43.7	42.3	6.8	22.3	53.5	24.2
					Site 2 Endröc	45.9167	17.7667	2	105	12.0208	12.25	21.8667	18.7033	12.04	1.92667	1.06	2.85	7.34	12.49	16.92	20.69	22.57	22.34	17.21	12.13	6.78	1.87	639.2	145.1	183.3	368.5	189.7	121.1	31.7	37.8	33.7	42.5	68.9	67.5	59	56.8	73.8	59.1	56.8	51.6
					Site 3 Hercegszántó	46.3	18.8833	1	90	11.8808	12.18	21.8867	18.7583	11.9767	1.48	0.65	2.35	6.97	12.46	17.11	20.76	22.55	22.35	17.32	12.07	6.54	1.44	520.2	115.1	159.9	301.4	145.8	99.4	27.3	30.6	27.1	31.6	56.4	57.8	54.2	47.9	53.5	48.6	43.7	41.5
					Site 4 Pettend	45.9833	17.7	1	113	12.0208	12.25	21.8667	18.7033	12.04	1.92667	1.06	2.85	7.34	12.49	16.92	20.69	22.57	22.34	17.21	12.13	6.78	1.87	639.2	145.1	183.3	368.5	189.7	121.1	31.7	37.8	33.7	42.5	68.9	67.5	59	56.8	73.8	59.1	56.8	51.6
					Site 5 Sumony	45.95	17.9	1	100	12.0292	12.2667	21.9333	18.765	12.0633	1.85333	0.98	2.8	7.31	12.52	16.97	20.73	22.63	22.44	17.3	12.16	6.73	1.78	627.3	145.7	184.3	367.2	181.3	116	30.9	36.4	32.9	41.3	71.5	68.5	59.4	56.4	70.1	57	54.2	48.7
					Site 6 Kolked	45.9667	18.6833	1	83	11.84	12.1367	21.8467	18.6883	11.8667	1.51	0.66	2.4	6.97	12.37	17.07	20.76	22.51	22.27	17.15	11.94	6.51	1.47	580.8	132.1	177.9	338.4	160.9	109.9	30.2	34.2	31.5	37.3	63.3	66	59.5	52.4	59.9	52.9	48.1	45.5
					Site 7 Drávasztára	45.8	17.8	1	96	12.0492	12.28	21.9133	18.7417	12.0667	1.93667	1.07	2.87	7.37	12.51	16.96	20.73	22.61	22.4	17.24	12.16	6.8	1.87	641.8	146.9	184.6	370.8	189.4	120.9	32.2	37.8	33.8	42.9	70.2	68.7	59.7	56.2	73.1	59	57.3	50.9
					Site 8 Drávaiványi	45.8333	17.6833	1	97	12.0592	12.28	21.8667	18.7	12.0667	2.02333	1.16	2.94	7.42	12.5	16.92	20.7	22.58	22.32	17.18	12.15	6.87	1.97	654.5	148.1	183.1	372.7	198	125.3	32.4	38.9	34.8	44.1	69.2	67.5	59.1	56.5	76.3	61.7	60	54
15	Buzzini et al. 2005	1c	Collected in 11/2003.	Italy	Site 1 Campello sul Clitunno*	42.8204	12.7768	–	291.532	13.5142	12.1167	21.9533	18.655	14.25	5.73667	5.23	5.89	8.76	11.65	15.94	20.04	22.76	23.06	18.48	14.42	9.85	6.09	932.8	240.8	122.7	371.5	316.3	253	71.2	74.8	75.6	84.5	80.7	52.4	34.7	35.6	83.6	95.9	136.8	107	–	–	–	–
16	Gregorčič et al. 2020	1c	Sampling in 2018-2019.	Croatia	Site 1 Krčenik - Donji Miholjac	45.7494	17.9695	1	97	12.0875	12.3233	21.9633	18.7883	12.1	1.96333	1.09	2.9	7.4	12.55	17.02	20.78	22.66	22.45	17.27	12.19	6.84	1.9	642	148.6	183.3	369.7	188.8	121.3	32.4	37.7	34.5	43.8	70.3	69.1	59	55.2	72.3	59.5	57	51.2	–	–	–	–
				Italy	Site 2 Perugia	43.1105	12.391	1	493	13.7042	12.2967	22.2967	18.9383	14.4133	5.81	5.26	6.03	8.91	11.85	16.13	20.31	23.14	23.44	18.76	14.58	9.9	6.14	852.7	215	118	347.3	295.7	224	63.2	67.6	68.2	73	73.8	51.9	32.3	33.8	82.5	91.4	121.8	93.2
				Slovenia	Site 3 Glem	45.4887	13.7829	1	302	14.8	11.4967	21.3367	18.035	12.9533	4.32	3.85	4.22	7.41	11.24	15.84	19.99	22.18	21.84	17.12	12.93	8.81	4.89	873	244.4	237.1	537.6	382.6	251	65.5	76.3	69.7	80.9	93.8	90.8	64.5	81.8	125.8	118.1	138.7	109.2
					Site 4 Lukini	45.4722	13.8961	1	321	14.8	11.1967	21.0467	17.7367	12.6533	4.06	3.59	3.97	7.13	10.94	15.52	19.66	21.89	21.59	16.82	12.63	8.51	4.62	873	273.3	253.8	577.8	404.9	282.2	73.8	86.7	79.2	90.8	103.3	97.9	67.7	88.2	129.9	123.9	151.1	121.7
					Site 5 Vanganel	45.5171	13.778	1	34	14.8	12.82	22.66	19.3667	14.2	5.46333	4.96	5.41	8.69	12.59	17.18	21.28	23.51	23.19	18.45	14.14	10.01	6.02	873	212.5	219.9	493.4	357.5	216.6	55.3	66.2	60.9	68.5	83.1	79.8	65.9	74.2	121.9	113.9	121.7	95.1
17	Krauß and Vetter 2020	1c	Sampling in 2017-2019.	Croatia	Site 1 Buzet*	45.3899	13.9898	2	72.586	13.3992	12.2767	22.2067	18.865	13.8267	5.28667	4.82	5.14	8.24	12.02	16.57	20.76	23.06	22.8	17.98	13.79	9.71	5.9	1173.6	260.5	231.4	538.8	396.7	285	76.1	87.7	77.8	88	94.7	88.1	59.6	83.7	124.7	124.3	147.7	121.2	–	–	–	–
				Bulgaria	Site 2 Sliven*	42.6818	26.3154	2	262.696	12.8525	12.02	23.18	19.6067	13.5333	2.67667	1.54	3.3	7	11.91	17.15	21.62	24	23.92	19.04	13.49	8.07	3.19	540.6	127.8	138.4	281.7	145.1	129.3	41.3	38.4	37.9	39.2	50.7	57.5	45.7	35.2	53.4	46	45.7	49.6
				Romania	Site 3 Târgu Jiu, Gori*	45.0423	23.2728	5	207.968	11.5492	11.8067	22.0167	18.7133	11.6167	0.756667	-0.43	1.91	6.45	12.04	16.93	20.79	22.68	22.58	17.26	11.61	5.98	0.79	594.3	151.7	187.2	357.5	144.7	110.7	33.8	30.1	36.4	50.3	65	73	65.8	48.4	55	48.1	41.6	46.8
18	Lorenzelli et al. 1996	1c	–	Italy	Site 1 San Chierlo*	44.3932	11.1467	2	460.026	12.9692	12.2067	22.5467	19.07	13.3367	3.78667	3.18	4.35	8.22	11.95	16.45	20.78	23.45	23.41	18.38	13.43	8.2	3.83	801.4	211.6	135.1	352.4	275	179.7	45.3	63.9	66	74.4	71.2	61.9	28	45.2	71.7	95.3	108	70.5	–	–	–	–
					Site 2 Apecchio*	43.5586	12.421	1	473.53	12.6392	11.3133	21.28	17.885	13.1667	4.79667	4.39	4.85	7.89	10.84	15.21	19.42	22.09	22.33	17.42	13.25	8.83	5.15	1034.7	264.5	143.7	420.6	347.2	279.3	78	86.2	81.9	95.6	87	61.9	40.8	41	94.3	109.1	143.8	115.1
					Site 3 Musumatico, San Pietro in Casale*	44.7006	11.4033	2	19	14.055	13.7067	24.17	20.6967	14.47	3.87333	2.98	4.87	9.37	13.44	18.31	22.64	25.01	24.86	19.92	14.59	8.9	3.77	641.8	169.1	134.3	316.4	209	129.4	32.6	48.1	47.4	58.9	62.8	56	33.6	44.7	60.4	75.6	73	48.7
					Site 4 Marmorta*	44.4624	11.9532	1	9.603	13.8233	13.33	23.62	20.2183	14.43	3.91333	3.03	4.85	9.17	13.08	17.74	22.07	24.42	24.37	19.63	14.62	9.04	3.86	611.4	161.9	114.1	287.3	206	129.4	35	45.6	49.3	56.4	56.2	41.5	33.2	39.4	60.6	69	76.4	48.8
					Site 5 Vallona*	45.4098	11.7572	1	16.953	14.0075	13.7933	23.7533	20.465	14.3067	4.17667	3.36	5.08	9.42	13.56	18.4	22.48	24.45	24.33	19.57	14.42	8.93	4.09	739.9	188.5	163.3	380.5	247.2	140.9	37.8	45.8	44.9	67.7	75.9	63.3	43.5	56.5	73.6	93.5	80.1	57.3
19	Pennazza et al. 2013	1c	–	Italy	Site 1 Urbino*	43.7263	12.6363	–	444.19	14.2683	13.1133	23.4267	19.9433	14.8233	5.71	5.11	5.96	9.34	12.66	17.34	21.74	24.27	24.27	19.38	15.01	10.08	6.06	828.2	211.1	138.7	365.6	274.5	203.9	56.8	64.7	69.1	75.6	66.4	54.8	40.9	43	84.9	82.5	107.1	82.4	–	–	–	–
20	Popović-Djordjević et al. 2019	1c	Sampling in 2018. Total N % = converted from mg/kg (ppm): 380.233 (soil), FB sample: 2769.593 mg/kg = 0.2769593 %	Serbia	Site 1 Šabac, southern Srem*	44.7572	19.6954	–	78.388	12.1908	12.4367	21.9933	18.8883	12.3067	2.02667	1.06	2.87	7.35	12.56	17.4	21.03	22.57	22.38	17.39	12.37	7.16	2.15	658.1	166.9	192.5	370.2	167.9	130.8	42.7	38.6	45.9	47.6	73.4	80.5	59.8	52.2	56.7	58.8	52.4	49.5	7.81	24.21	43.04	32.76
21	Segelke et al. 2020	1c	Sampling in 2018.	Italy	Site 1 Campobasso*	41.5601	14.6648	1	694.392	13.9333	12.03	22.24	18.855	14.9967	6.46667	6.05	6.17	8.6	11.45	16.04	20.32	22.99	23.41	18.92	15.24	10.83	7.18	713.3	183.3	77.7	245.6	223.1	229.2	75.7	66.6	72.1	60.8	50.4	37.2	19.2	21.3	56.7	63.3	103.1	86.9	–	–	–	–
					Site 2 L'Aquila*	42.3612	13.3942	1	704.173	11.86	10.3267	19.9667	16.7733	12.79	4.35667	4.06	4.16	6.91	9.88	14.19	18.11	20.67	21.12	16.67	12.96	8.74	4.85	1016.6	278.1	135.6	408.6	319.3	283.6	80.5	83.6	88	101.6	88.5	55.7	42.9	37	82.9	93	143.4	119.5
					Site 3 Ancna, Marche*	43.5942	13.5034	1	28.628	15.2917	13.9167	24.0533	20.6917	16.09	7.10667	6.49	7.16	10.26	13.45	18.04	22.38	24.86	24.92	20.5	16.22	11.55	7.67	762.4	190.6	133.3	344.2	247.5	191	50.7	59.4	65.2	65.3	60.1	57.2	34.4	41.7	85.5	72.6	89.4	80.9
					Site 4 Perugia*	43.107	12.403	1	295.14	14.2233	12.8467	22.8333	19.4867	14.95	6.26333	5.64	6.55	9.45	12.39	16.7	20.89	23.68	23.93	19.33	15.13	10.39	6.6	828	207.7	116.3	339.3	290.2	213.8	60.9	65.2	68.7	69.3	69.7	50.6	31.6	34.1	84	90.4	115.8	87.7
					Site 5 Torino*	45.0678	7.68249	1	238	13.4867	13.3233	22.6367	19.515	13.5933	4.39333	3.68	5.4	9.63	13.07	17.27	21.26	23.51	23.14	18.84	13.75	8.19	4.1	665	190.6	144.6	362.5	226.3	103.5	35	28.5	35.6	71.7	83.3	57.2	40.3	47.1	62.9	78.6	84.8	40
					Site 6 Naples*	40.8258	14.4495	1	789.299	15.9967	13.99	23.64	20.5167	17.34	9.01667	8.59	8.67	10.86	13.44	17.67	21.7	24.33	24.89	21.07	17.56	13.39	9.79	772.3	191.3	63.5	247	263.1	254.4	81.9	71.9	75.9	67	48.4	28.6	16.7	18.2	68.1	75.6	119.4	100.6
					Site 7 Rome*	41.9193	12.8393	1	417.647	14.985	13.34	23.2167	19.9717	15.99	7.39333	6.96	7.44	10	12.84	17.18	21.24	23.99	24.42	20.16	16.22	11.59	7.78	977.4	253.9	96.1	346	336.5	290.9	81.6	85.4	84.9	89.4	79.6	39.4	27.8	28.9	80.9	101.8	153.8	123.9
				Bulgaria	Site 8 Sliven*	42.6818	26.3154	1	262.696	12.8525	12.02	23.18	19.6067	13.5333	2.67667	1.54	3.3	7	11.91	17.15	21.62	24	23.92	19.04	13.49	8.07	3.19	540.6	127.8	138.4	281.7	145.1	129.3	41.3	38.4	37.9	39.2	50.7	57.5	45.7	35.2	53.4	46	45.7	49.6
				Croatia	Site 9 Buzet*	45.3899	13.9898	1	72.586	13.3992	12.2767	22.2067	18.865	13.8267	5.28667	4.82	5.14	8.24	12.02	16.57	20.76	23.06	22.8	17.98	13.79	9.71	5.9	1173.6	260.5	231.4	538.8	396.7	285	76.1	87.7	77.8	88	94.7	88.1	59.6	83.7	124.7	124.3	147.7	121.2
				Romania	Site 10 Târgu Jiu, Gori*	45.0423	23.2728	1	207.968	11.5492	11.8067	22.0167	18.7133	11.6167	0.756667	-0.43	1.91	6.45	12.04	16.93	20.79	22.68	22.58	17.26	11.61	5.98	0.79	594.3	151.7	187.2	357.5	144.7	110.7	33.8	30.1	36.4	50.3	65	73	65.8	48.4	55	48.1	41.6	46.8
22	Vita et al. 2015	1c	–	Italy	Site 1 Alba, Piedmont*	44.7007	8.0358	–	170.938	13.8983	13.46	22.7667	19.6567	14.15	5.21667	4.55	5.97	9.87	13.15	17.36	21.32	23.63	23.35	19.13	14.26	9.06	5.13	695.5	184.4	103	316.7	272.8	135.3	45.3	35.6	42.4	71.3	70.7	43.6	22.4	37	71.7	96.3	104.8	54.4	–	–	–	–
					Site 2 San Miniato*	43.6798	10.8501	–	139.946	15.0017	13.6633	23.4067	20.1933	15.7733	7.16333	6.64	7.4	10.25	13.39	17.35	21.53	24.21	24.48	20.2	15.93	11.19	7.45	796.9	184	100.3	298.5	305.7	206.9	60.8	61.6	59.1	63.7	61.2	41.5	23	35.8	73.3	113.2	119.2	84.5
23	Vita et al. 2018	1c	Climate data average of 2012-2016, FB sampling 2014-2015.	Italy	Site 1 Alba*	44.7007	8.03578	5	172	13.3283	13.0667	23.4667	19.9517	13.6667	3.11333	2.88	3.3	8.96	13.28	16.96	22.1	24.76	23.54	19.07	13.62	8.31	3.16	721.85	267.28	107.8	302.04	190.92	155.85	38.4	63	99.72	71.36	96.2	38.92	47.56	21.32	26.68	46.68	117.56	54.45	–	–	–	–
					Site 2 Isernia, Isernia Province, Molise*	41.5879	14.2257	5	600	13.1617	11.71	20.7867	17.89	14.1167	6.03333	6.05	5.6	8.05	12.23	14.85	18.63	21.93	21.8	17.9	14.2	10.25	6.45	789.72	202.38	110.8	277.31	217.16	259.38	103.83	108.8	88	53.15	61.23	45.35	42.75	22.7	52.13	59.03	106	46.75
					Site 3 L'Aquila*	42.3612	13.3942	5	680	15.04	14.0933	24.08	20.6733	15.5733	6.41333	6.38	6.94	10.6	14.5	17.18	21.98	25.16	25.1	20.12	15.94	10.66	5.92	605.84	156.34	118.96	277.1	199.42	131.12	47.38	59.06	55.08	44.2	57.06	51.46	48	19.5	56.88	68.14	74.4	24.68
				Croatia	Site 4 Levade*	45.3554	13.8284	5	84	14.2567	12.53	23.0933	19.505	15.1267	6.27667	6.03	5.99	9.25	12.41	15.93	21.11	24.42	23.75	19.41	14.83	11.14	6.81	584.45	111.03	105.16	223.06	209.28	158.98	65.79	75.31	54.8	32	24.23	35.97	26.47	42.72	61.67	67.3	80.31	17.88
				Italy	Site 5 San Miniato*	43.6798	10.8501	5	102	16.0233	14.6467	24.3467	21.1067	17.0333	8.06667	7.78	7.98	11.6	14.86	17.48	22.36	25.42	25.26	21.26	17.16	12.68	8.44	921.68	251.52	117.36	353.72	302.12	250.68	92.52	106.36	90.08	84.68	76.76	43.6	32.24	41.52	74.92	123.28	103.92	51.8
					Site 6 Casentino valley* (GPS data are from Poppi)	43.7228	11.7661		838	12.1583	10.6267	20.4067	17.11	12.9933	4.60667	4.42	3.54	7.44	11.04	13.4	18.26	21.62	21.34	17	13.1	8.88	5.86	1283.04	367.52	154.08	451.48	443.96	317.48	131.64	129.6	138.68	89.12	139.72	57.8	57.4	38.88	68.56	156.56	218.84	56.24
					Site 7 San Gimignano*	43.4674	11.0428		306	15.8767	14.5133	24.2867	20.92	16.3867	8.32	8.5	7.64	11.52	14.78	17.24	22.28	25.34	25.24	20.64	16.52	12	8.82	847.2	193.44	106.48	294.72	325.16	222.12	79.2	100.12	68.68	63.88	60.88	39.88	35.44	31.16	63.48	134.72	126.96	42.8
					Site 8 Sant'Angelo In Vado*	43.6632	12.4054	5	360	12.7083	11.5767	21.11	17.865	13.4333	4.71333	4.93	4.59	8.05	11.86	14.82	19.42	22.46	21.45	17.18	13.51	9.61	4.62	1228.92	336.24	192.32	504.44	408.92	291.44	93.36	150.48	113.28	91.36	131.6	72.36	50.84	69.12	89.16	123.4	196.36	47.6
					Site 9 Mercatello sul Metauro*	43.6474	12.3366		360	12.7083	11.5767	21.11	17.865	13.4333	4.71333	4.93	4.59	8.05	11.86	14.82	19.42	22.46	21.45	17.18	13.51	9.61	4.62	1228.92	336.24	192.32	504.44	408.92	291.44	93.36	150.48	113.28	91.36	131.6	72.36	50.84	69.12	89.16	123.4	196.36	47.6
24	Zarivi et al. 2000	1c	–	Italy	Site 1 L'Aquila*	42.3612	13.3942	–	704.173	11.86	10.3267	19.9667	16.7733	12.79	4.35667	4.06	4.16	6.91	9.88	14.19	18.11	20.67	21.12	16.67	12.96	8.74	4.85	1016.6	278.1	135.6	408.6	319.3	283.6	80.5	83.6	88	101.6	88.5	55.7	42.9	37	82.9	93	143.4	119.5	–	–	–	–
25	Iotti et al. 2014	1d	Sampling 2008-2010. MAT and MAP for Sites 1-3 (2008-2010 period).	Italy	Site 1 Bonifica Renana park	44.6194	11.8153	15	5	13.23	13.26	23.6633	20.23	14.3233	3.70333	2.84	4.66	9.02	12.99	17.77	22.16	24.46	24.37	19.63	14.5	8.84	3.61	584	155.1	122.8	289.8	196.1	125.7	32.9	45	45.8	52.5	56.8	46.8	34.9	41.1	57.7	71	67.4	47.8	8.2	58.8	31.4	9.8
					Site 2 Barbialla Nuova	43.5933	10.8614	18	135	15.67	13.0133	22.7167	19.515	15.29	6.86333	6.39	6.98	9.68	12.71	16.65	20.81	23.52	23.82	19.58	15.46	10.83	7.22	741	186.4	94.7	294	301.2	206.3	59.4	62.5	60.7	65.7	60	39.8	21.8	33.1	73.6	105.8	121.8	84.4	8.2	60.2	29.9	9.9
					Site 3 FDR Torre di Feudozzo	41.7653	14.1867	24	950	11.87	10.34	20.41	17.0717	13.22	4.82333	4.49	4.5	6.9	9.77	14.35	18.49	21.15	21.59	17.08	13.45	9.13	5.48	984	237	101.2	326.8	284.9	280.3	87.5	81.7	83.2	85.4	68.4	45	28.4	27.8	71.8	79.2	133.9	111.1	7.3	40.5	36	23.5
					Site 4 Riserva M&B di Collemeluccio	41.7019	14.3428	17	810	12.4958	10.6233	20.7667	17.4017	13.52	5.07333	4.72	4.74	7.16	10.05	14.66	18.85	21.52	21.93	17.4	13.75	9.41	5.76	826.1	215.2	93.6	297.6	259.7	257.6	80.4	75.8	78	75.3	61.9	43.9	24.2	25.5	66.8	72.9	120	101.4	7.3	41.6	26.4	32
26	Lalli et al. 2015	1d	Eight FB for Tuber genus (10 in total).	Italy	Site 1 FDR Torre di Feudozzo	41.7653	14.1867	8	950	12.1983	10.34	20.41	17.0717	13.22	4.82333	4.49	4.5	6.9	9.77	14.35	18.49	21.15	21.59	17.08	13.45	9.13	5.48	903.4	237	101.2	326.8	284.9	280.3	87.5	81.7	83.2	85.4	68.4	45	28.4	27.8	71.8	79.2	133.9	111.1	–	–	–	–
					Site 2 Riserva M&B di Collemeluccio	41.7019	14.3428		810	12.4958	10.6233	20.7667	17.4017	13.52	5.07333	4.72	4.74	7.16	10.05	14.66	18.85	21.52	21.93	17.4	13.75	9.41	5.76	826.1	215.2	93.6	297.6	259.7	257.6	80.4	75.8	78	75.3	61.9	43.9	24.2	25.5	66.8	72.9	120	101.4
27	Marjanović et al. 2010a	1d	–	Serbia, Montenegro	Sites unspecified	–	–	–	–	–	–	–	–	–	–	–	–	–	–	–	–	–	–	–	–	–	–	–	–	–	–	–	–	–	–	–	–	–	–	–	–	–	–	–	–	–	–	–	–
28	Piattoni et al. 2012	1d	Sampling Site 1 = 2004 and 2006, Sampling Site 2 = 2006-2007	Italy	Site 1 San Lazzaro municipality, Bologna*	44.4691	11.4115	2	64.301	14.2392	13.71	24.3067	20.7667	14.67	4.27	3.48	5.15	9.53	13.45	18.15	22.6	25.19	25.13	20.08	14.78	9.15	4.18	750	185.3	118.4	310.8	230.9	155.3	38.2	57.8	57.9	64.6	62.8	52.3	28.9	37.2	65	78.5	87.4	59.3	–	–	–	–
					Site 2 Ozzano dell'Emilia municipality, Bologna*	44.4458	11.4795	10	58.913	14.2392	13.71	24.3067	20.7667	14.67	4.27	3.48	5.15	9.53	13.45	18.15	22.6	25.19	25.13	20.08	14.78	9.15	4.18	750	185.3	118.4	310.8	230.9	155.3	38.2	57.8	57.9	64.6	62.8	52.3	28.9	37.2	65	78.5	87.4	59.3
29	Salerni et al. 2014	1d	Twenty FB before tillage, twenty FB after tillage. Soil parameters based on data from 3 plots, with each value being average of 3 years (1 control and 2 tillage years).	Italy	Site 1 Bonifica Renana park	44.6194	11.8153	40	5	13.7375	13.26	23.6633	20.23	14.3233	3.70333	2.84	4.66	9.02	12.99	17.77	22.16	24.46	24.37	19.63	14.5	8.84	3.61	599.7	155.1	122.8	289.8	196.1	125.7	32.9	45	45.8	52.5	56.8	46.8	34.9	41.1	57.7	71	67.4	47.8	8.17	57.93	30	12.07
																2.84	4.66	9.02	12.99	17.77	22.16	24.46	24.37	19.63	14.5	8.84	3.61																			8.23	32.2	49.27	18.53
																2.84	4.66	9.02	12.99	17.77	22.16	24.46	24.37	19.63	14.5	8.84	3.61																			8.07	45.97	38.73	15.3
					Site 2 Barbialla Nuova	43.5933	10.8614	40	135	14.4708	13.0133	22.7167	19.515	15.29	6.86333	6.39	6.98	9.68	12.71	16.65	20.81	23.52	23.82	19.58	15.46	10.83	7.22	788.6	186.4	94.7	294	301.2	206.3	59.4	62.5	60.7	65.7	60	39.8	21.8	33.1	73.6	105.8	121.8	84.4	8.13	64.17	26.5	9.37
																6.39	6.98	9.68	12.71	16.65	20.81	23.52	23.82	19.58	15.46	10.83	7.22																			8	64.5	26.13	9.3
																6.39	6.98	9.68	12.71	16.65	20.81	23.52	23.82	19.58	15.46	10.83	7.22																			8.13	65.83	26.73	7.43
30	Buntgen et al. 2019	1d	–	Switzerland	Site 1 Geneva City Park	46.2	6.13333	15	420	11.2025	10.8267	19.93	16.875	11.2267	2.82667	2.32	3.11	6.96	10.71	14.81	18.71	20.83	20.25	15.94	11.48	6.26	3.05	919	202.6	237.9	464.7	263.4	215.1	71.5	56	61.2	64.4	77	80.7	76.9	80.3	85.4	92.3	85.7	87.6	6.8	–	–	–
31	Bertini et al. 2006	2	Only the genus is given for the host vegetation, not the species, so we do not include this information.	Italy	Site 1 Il Colle	43.7786	12.7556	–	270	14.5708	13.44	23.73	20.2783	15.2633	5.85	5.25	6.07	9.65	13.01	17.66	22.04	24.57	24.58	19.81	15.48	10.5	6.23	900	209.5	143.5	368	271.8	208.2	58.4	66.3	70.2	74.4	64.9	56.1	40.6	46.8	85.2	81.1	105.5	83.5	8	35.4	47.07	17.53
32 + 53	Bragato et al. 2004 + Bragato 2010	2	Unproductive sites neglected. Climate data 1961-1990.	Croatia	Site 1 Motovun Forest, Istria – productive 1*	45.3629	13.8337	–	11.5	11.1	12.2833	21.3133	18.425	13.8367	4.49333	2.5	5.11	8.23	12.02	16.6	20.79	20.4	22.75	17.99	13.8	9.72	5.87	1168	242.8	235.8	526.7	371	259	68.7	79.2	71.8	81.8	89.2	84.6	72	79.2	119.9	117.1	134	111.1	7.83	10.5	70.6	18.9
					Site 1 Motovun Forest, Istria – productive 2*	45.3629	13.8337																																							7.73	9.8	64.6	25.6
					Site 1 Motovun Forest, Istria – productive 4*	45.3629	13.8337																																							7.69	10.2	66.7	23.2
33	Bragato et al. 2010	2	Unproductive sites neglected. Climate data 1961-1990. PST1 (n=2), PST2 (n=3), PST3 (n=3)	Croatia	Site 1 Čepic Polje – productive soil type 1	45.3183	14.2194	–	27.5	11.1	9.29333	19.3733	15.955	10.79	2.42333	2.5	2.08	5.2	9.05	13.63	17.83	20.4	19.89	14.93	10.81	6.63	2.69	1168	321.8	277.1	651.9	449.3	372.7	100.2	112.4	98	107.7	116.1	103.5	72	101.6	151	164.3	134	160.1	7.95	12.5	65.1	22.4
					Site 1 Čepic Polje – productive soil type 2	45.3183	14.2194																																							7.77
					Site 1 Čepic Polje – productive soil type 3	45.3183	14.2194																																							7.83
34	Christopoulos et al. 2013	2	Climate data are for the year 2012.	Greece	Site 1 Unspecified – soil sample 1	–	–	–	–	16	–	–	–	–	–	–	–	–	–	–	–	–	–	–	–	–	–	775.2	–	–	–	–	–	–	–	–	–	–	–	–	–	–	–	–	–	7.78	34	32	34
					Site 1 Unspecified – soil sample 2																																									7.65	36	34	30
					Site 1 Unspecified – soil sample 3																																									7.57	38	44	18
					Site 1 Unspecified – soil sample 4																																									7.6	34	32	34
35	Hall et al. 1998	2	Other climate parameters not included.	Italy	Sites 1–4 near Bologna, Lugano, Milan, Treviso	–	–	–	900	12.6833	12.3833	21.9833	18.9167	13.1	3.26667	2.2	3.85	8.2	12.3	16.65	20.6	23	22.35	18.6	13.2	7.5	3.75	1213.72	306	351.42	712.27	363.55	192.75	51.35	55.2	69.2	103	133.8	123.35	111.05	117.02	124.05	134.1	105.4	86.2	7.87	38.5	43.1	16.7
36	Iotti et al. 2012	2	–	Italy	Site 1 Bonifica Renana park	44.6194	11.8153	–	5	13.7375	13.26	23.6633	20.23	14.3233	3.70333	2.84	4.66	9.02	12.99	17.77	22.16	24.46	24.37	19.63	14.5	8.84	3.61	599.7	155.1	122.8	289.8	196.1	125.7	32.9	45	45.8	52.5	56.8	46.8	34.9	41.1	57.7	71	67.4	47.8	8.2	–	–	–
					Site 2 Barbialla Nuova	43.5917	10.8486		135	14.4708	13.0133	22.7167	19.515	15.29	6.86333	6.39	6.98	9.68	12.71	16.65	20.81	23.52	23.82	19.58	15.46	10.83	7.22	788.6	186.4	94.7	294	301.2	206.3	59.4	62.5	60.7	65.7	60	39.8	21.8	33.1	73.6	105.8	121.8	84.4	8.05
					Site 3 FDR Torre di Feudozzo	41.7653	14.1867		950	12.1983	10.34	20.41	17.0717	13.22	4.82333	4.49	4.5	6.9	9.77	14.35	18.49	21.15	21.59	17.08	13.45	9.13	5.48	903.4	237	101.2	326.8	284.9	280.3	87.5	81.7	83.2	85.4	68.4	45	28.4	27.8	71.8	79.2	133.9	111.1	7.3
					Site 4 Riserva M&B di Collemeluccio	41.7019	14.3428		810	12.4958	10.6233	20.7667	17.4017	13.52	5.07333	4.72	4.74	7.16	10.05	14.66	18.85	21.52	21.93	17.4	13.75	9.41	5.76	826.1	215.2	93.6	297.6	259.7	257.6	80.4	75.8	78	75.3	61.9	43.9	24.2	25.5	66.8	72.9	120	101.4	7.1
37	Iotti et al. 2018	2	Averaged three soil horizonts. Climate 1991-2015.	Italy	Site 1 Bonifica Renana park	44.6194	11.8153	–	5	14	13.26	23.6633	20.23	14.3233	3.70333	2.84	4.66	9.02	12.99	17.77	22.16	24.46	24.37	19.63	14.5	8.84	3.61	634	155.1	122.8	289.8	196.1	125.7	32.9	45	45.8	52.5	56.8	46.8	34.9	41.1	57.7	71	67.4	47.8	8.23	47.3	20.4	13.2
38	Leonardi et al. 2013	2	–	Italy	Site 1 Bonifica Renana park	44.6194	11.8153	–	5	13.7375	13.26	23.6633	20.23	14.3233	3.70333	2.84	4.66	9.02	12.99	17.77	22.16	24.46	24.37	19.63	14.5	8.84	3.61	599.7	155.1	122.8	289.8	196.1	125.7	32.9	45	45.8	52.5	56.8	46.8	34.9	41.1	57.7	71	67.4	47.8	8.2	–	–	–
					Site 2 Barbialla Nuova	43.5917	10.8486		135	14.4708	13.0133	22.7167	19.515	15.29	6.86333	6.39	6.98	9.68	12.71	16.65	20.81	23.52	23.82	19.58	15.46	10.83	7.22	788.6	186.4	94.7	294	301.2	206.3	59.4	62.5	60.7	65.7	60	39.8	21.8	33.1	73.6	105.8	121.8	84.4	8.15
					Site 3 FDR Torre di Feudozzo	41.7653	14.1867		950	12.1983	10.34	20.41	17.0717	13.22	4.82333	4.49	4.5	6.9	9.77	14.35	18.49	21.15	21.59	17.08	13.45	9.13	5.48	903.4	237	101.2	326.8	284.9	280.3	87.5	81.7	83.2	85.4	68.4	45	28.4	27.8	71.8	79.2	133.9	111.1	7.3
					Site 4 Riserva M&B di Collemeluccio	41.7019	14.3428		810	12.4958	10.6233	20.7667	17.4017	13.52	5.07333	4.72	4.74	7.16	10.05	14.66	18.85	21.52	21.93	17.4	13.75	9.41	5.76	826.1	215.2	93.6	297.6	259.7	257.6	80.4	75.8	78	75.3	61.9	43.9	24.2	25.5	66.8	72.9	120	101.4	7.1
39	Marjanović et al. 2015	2	Non-productive sites lacking any herbaceus layer. Soil chemistry average of spring, summer and autumn.	Serbia	Site 1 Ub – conditionally productive*	44.4638	20.0659	–	100	11.4	12.4733	21.9233	18.8917	12.51	2.05333	0.6	3.17	7.49	12.59	17.34	21.15	21.9	22.72	17.65	12.52	7.36	2.39	787.4	182.4	209.6	399	167.4	139.4	44.8	41.9	50.9	51.7	79.8	88.7	64.5	56.4	57.9	58.8	50.7	52.7	–	27.7	35.8	36.5
					Site 2 Ub – productive*	44.4638	20.0659	–		11.4	12.4733	21.9233	18.8917	12.51	2.05333	0.6	3.17	7.49	12.59	17.34	21.15	21.9	22.72	17.65	12.52	7.36	2.39	698.8	182.4	209.6	399	167.4	139.4	44.8	41.9	50.9	51.7	79.8	88.7	64.5	56.4	57.9	58.8	50.7	52.7	7.13	26	37.8	36.2
																																														6.97
																																														7.16
40	Marjanović et al. 2020	2	The site entitled "black truffle-producing forest" is neglected. K2O averaged three values for June, August, and November.	Serbia	Site 1 Kolubara river basin, Western Serbia	44.358	20.1555	–	111	11.4	12.4133	21.89	18.8417	12.4833	2.06	0.6	3.19	7.47	12.53	17.24	21.09	21.9	22.68	17.61	12.48	7.36	2.39	787.4	183.8	213.4	402.6	168.3	141.4	45.1	42.9	52.4	52.4	79	89.7	65.8	57.9	57.8	59	51.5	53.4	8	67.1	18	14.9
					Site 2 Kolubara river basin, Western Serbia	44.358	20.1555		111	11.4	12.4133	21.89	18.8417	12.4833	2.06	0.6	3.19	7.47	12.53	17.24	21.09	21.9	22.68	17.61	12.48	7.36	2.39	787.4	183.8	213.4	402.6	168.3	141.4	45.1	42.9	52.4	52.4	79	89.7	65.8	57.9	57.8	59	51.5	53.4	8.1	67.1	18	14.9
					Site 3 Kolubara river basin, Western Serbia	44.358	20.1555		111	11.4	12.4133	21.89	18.8417	12.4833	2.06	0.6	3.19	7.47	12.53	17.24	21.09	21.9	22.68	17.61	12.48	7.36	2.39	787.4	183.8	213.4	402.6	168.3	141.4	45.1	42.9	52.4	52.4	79	89.7	65.8	57.9	57.8	59	51.5	53.4	8.1	67.1	18	14.9
					Site 4 Kolubara river basin, Western Serbia	44.3506	20.185		115	11.4	12.4133	21.89	18.8417	12.4833	2.06	0.6	3.19	7.47	12.53	17.24	21.09	21.9	22.68	17.61	12.48	7.36	2.39	787.4	183.8	213.4	402.6	168.3	141.4	45.1	42.9	52.4	52.4	79	89.7	65.8	57.9	57.8	59	51.5	53.4	6.4	19.6	39.4	41
					Site 5 Kolubara river basin, Western Serbia	44.3506	20.185		115	11.4	12.4133	21.89	18.8417	12.4833	2.06	0.6	3.19	7.47	12.53	17.24	21.09	21.9	22.68	17.61	12.48	7.36	2.39	787.4	183.8	213.4	402.6	168.3	141.4	45.1	42.9	52.4	52.4	79	89.7	65.8	57.9	57.8	59	51.5	53.4	6.6	19.6	39.4	41
					Site 6 Kolubara river basin, Western Serbia	44.3506	20.185		115	11.4	12.4133	21.89	18.8417	12.4833	2.06	0.6	3.19	7.47	12.53	17.24	21.09	21.9	22.68	17.61	12.48	7.36	2.39	787.4	183.8	213.4	402.6	168.3	141.4	45.1	42.9	52.4	52.4	79	89.7	65.8	57.9	57.8	59	51.5	53.4	7	19.6	39.4	41
41	Mello et al. 2010	2	–	Italy	Site 1 Montemagno	44.9839	8.32639	–	252	13.6083	13.38	22.84	19.6683	13.75	4.46333	3.77	5.25	9.52	13.07	17.55	21.55	23.73	23.24	18.87	13.83	8.55	4.37	733.4	191.5	116.7	339.1	289.5	135.7	46	37	45	73.3	73.2	49.2	24.7	42.8	75.9	100.1	113.5	52.7	–	–	–	–
42	Murat et al. 2005	2	–	Italy	Site 1 Montemagno	44.9839	8.32639	–	252	13.6083	13.38	22.84	19.6683	13.75	4.46333	3.77	5.25	9.52	13.07	17.55	21.55	23.73	23.24	18.87	13.83	8.55	4.37	733.4	191.5	116.7	339.1	289.5	135.7	46	37	45	73.3	73.2	49.2	24.7	42.8	75.9	100.1	113.5	52.7	–	–	–	–
43	Suwannarach et al. 2017	1a	Since only the genus is listed (Carpinus), we have omitted information on host trees.	Thailand	Site 1 Doi Suthep-Pui National Park	18.8311	98.9033	–	1580	–	–	–	–	–	–	–	–	–	–	–	–	–	–	–	–	–	–	–	–	–	–	–	–	–	–	–	–	–	–	–	–	–	–	–	–	–	–	–	–
44 + 45 + 46	Mirabella 1983 + Elisei and Zazzi 1985 + Tocci 1985	2 + 2 + 2	–	Italy	Site 1 (average of 322 sites in Central Italy)	–	–	–	–	–	–	–	–	–	–	–	–	–	–	–	–	–	–	–	–	–	–	–	–	–	–	–	–	–	–	–	–	–	–	–	–	–	–	–	–	7.82	55.4	24.1	20.5
47	Bencivenga and Granetti 1988	2	–	Italy	Site 1 (average of 68 sites in Central Italy)	–	–	–	–	–	–	–	–	–	–	–	–	–	–	–	–	–	–	–	–	–	–	–	–	–	–	–	–	–	–	–	–	–	–	–	–	–	–	–	–	7.9	31.6	43.9	24.5
48 + 49 + 50	Lulli et al. 1993 + Bragato et al. 1992a + Bragato and Marjanović 2016	2 + 2 + 2	References 44-49 and 52 are included in Bragato and Marjanović 2016. The averages reported here are based in part on data provided by Lulli et al. 1992.	Italy	Site 1 (average of 138 sites in Central Italy)	–	–	–	–	–	–	–	–	–	–	–	–	–	–	–	–	–	–	–	–	–	–	–	–	–	–	–	–	–	–	–	–	–	–	–	–	–	–	–	–	7.98	33.8	37.3	18
51	Bragato et al. 1992b	2	Several soil profiles presented (65), only one of which (number 22) is included because it gives the mean values, not the median. Climatic data are taken from the San Miniato weather station (same as in Pannini et al. 1991).	Italy	Site 1 Asso (profile 22)	–	–	–	137	14.9	13.6	22.9	19.9833	15.9	7.33333	6.8	7.7	10.1	13.4	17.3	21	23.9	23.8	20.5	16.1	11.1	7.5	931.3	213.5	141.1	354.6	294.4	292.9	77.5	72.9	79	73.5	61	56	33.2	51.9	79	104.1	111.3	104.1	7.13333	67.9	29.3667	4.8
52	Lulli et al. 1992	2	Soils of natural truffle ground in the low valley of the Santerno River (Mugello-Tuscany).	Italy	Site 1 La Vanella (profile 209)	–	–	–	480	11	–	–	–	–	–	–	–	–	–	–	–	–	–	–	–	–	–	1300	–	–	–	–	–	–	–	–	–	–	–	–	–	–	–	–	–	7.9	33.765	53.57	12.665
					Site 2 Sassiglioni (profile 225)	–	–	–	550		–	–	–	–	–	–	–	–	–	–	–	–	–	–	–	–	–		–	–	–	–	–	–	–	–	–	–	–	–	–	–	–	–	–	8.1	24.2367	60.5067	15.2567
					Site 3 Botrone (profile 285)	–	–	–	670		–	–	–	–	–	–	–	–	–	–	–	–	–	–	–	–	–		–	–	–	–	–	–	–	–	–	–	–	–	–	–	–	–	–	7.96667	29.2933	43.5467	27.16
					Site 4 Palazzo (289)	–	–	–	480		–	–	–	–	–	–	–	–	–	–	–	–	–	–	–	–	–		–	–	–	–	–	–	–	–	–	–	–	–	–	–	–	–	–	7.53333	–	–	–
54	Ciaschetti et al. 2010	2	This publication contains information from a total of 27 sites (Abruzzo region), seven of which are described in detail here.	Italy	Site 1 Campli*	42.7262	13.6863	–	370	14.0194	12.4263	22.315	19.0805	14.9626	6.37376	5.89403	6.2044	8.84919	12.4518	15.9778	20.4755	23.1385	23.3309	19.1081	14.883	10.8967	7.02284	954.3	267.9	140.1	392.4	309	237.3	62	90.1	108.5	68.2	91.2	62.5	52.5	25.1	92.9	78.5	137.6	85.2	–	–	–	–
					Site 2 Morino*	41.8644	13.457		–	12.5205	10.6187	20.4106	17.2667	13.7568	5.29586	4.88097	4.88305	7.09639	10.6661	14.0937	18.4156	21.1726	21.6435	17.6088	13.8142	9.84743	6.12355	1194.3	325.7	128	411.8	372.2	368.4	121.8	120.4	131.8	84.6	109.3	53.5	49.3	25.2	89.9	106.7	175.6	126.2	–	–	–	–
					Site 3 Brittoli*	42.3173	13.8616			13.2159	11.4308	21.2672	18.0869	14.3396	5.826	5.37406	5.49519	7.86181	11.4666	14.9639	19.3617	22.0462	22.3936	18.2891	14.3104	10.4195	6.60874	1010.8	290.3	124.6	395.9	324	271.9	78.2	96.3	113.5	77.2	99.6	53.2	47	24.4	94.5	87.5	142	97.4	–	–	–	–
					Site 4 Castellafiume*	41.9891	13.3344			11.3625	9.45052	19.3138	16.1407	12.5662	4.1193	3.74068	3.58064	5.84252	9.52457	12.9845	17.3105	20.0646	20.5663	16.3935	12.6312	8.67393	5.03658	1241.4	338.9	138.9	436.5	387.6	376	125.8	122.2	132.5	89.9	116.5	56.6	52.2	30.1	91.2	113.2	183.2	128	–	–	–	–
					Site 5 Quadri*	41.9249	14.2882			12.9825	10.9759	20.8388	17.6631	14.2561	5.8592	5.3861	5.39167	7.51413	10.9507	14.4629	18.8586	21.6266	22.031	18.0487	14.1993	10.5204	6.79984	1053	288.9	109.4	375.8	331.8	322.9	99.9	112.9	115.6	77	96.3	44.2	40.9	24.3	93.1	91.9	146.8	110.1	–	–	–	–
					Site 6 Torrebruna e Schiavi d’Abruzzo*	41.8131	14.4865			13.5825	11.5204	21.3701	18.2048	14.9028	6.53655	6.02716	6.09717	8.12423	11.4755	14.9614	19.3795	22.1672	22.5636	18.6813	14.825	11.202	7.48532	1006.6	273.9	97.1	348	319.1	316.5	97.9	108.9	113.9	71.7	88.3	40.9	32.5	23.7	90.9	85.8	142.4	109.7	–	–	–	–
					Site 7 Canistro*	41.9327	13.3921			11.3625	9.45052	19.3138	16.1407	12.5662	4.1193	3.74068	3.58064	5.84252	9.52457	12.9845	17.3105	20.0646	20.5663	16.3935	12.6312	8.67393	5.03658	1241.4	338.9	138.9	436.5	387.6	376	125.8	122.2	132.5	89.9	116.5	56.6	52.2	30.1	91.2	113.2	183.2	128	–	–	–	–
55	Marjanović et al. 2010b	2	Analysis of soil parameters of 16 productive sites in the West Balkans. For some soil parameters we averaged the values for all sites in Serbia and Slovenia.	Serbia	Site 1	–	–	–	–	–	–	–	–	–	–	–	–	–	–	–	–	–	–	–	–	–	–	–	–	–	–	–	–	–	–	–	–	–	–	–	–	–	–	–	–	7.55	24	34.6	41.4
					Site 2	–	–	–	–	–	–	–	–	–	–	–	–	–	–	–	–	–	–	–	–	–	–	–	–	–	–	–	–	–	–	–	–	–	–	–	–	–	–	–	–	7	20.8	27.5	51.7
					Site 3	–	–	–	–	–	–	–	–	–	–	–	–	–	–	–	–	–	–	–	–	–	–	–	–	–	–	–	–	–	–	–	–	–	–	–	–	–	–	–	–	7.2	51.6	23.1	25.3
					Site 4	–	–	–	–	–	–	–	–	–	–	–	–	–	–	–	–	–	–	–	–	–	–	–	–	–	–	–	–	–	–	–	–	–	–	–	–	–	–	–	–	6.6	16.7	43.5	39.8
					Site 5	–	–	–	–	–	–	–	–	–	–	–	–	–	–	–	–	–	–	–	–	–	–	–	–	–	–	–	–	–	–	–	–	–	–	–	–	–	–	–	–	7.6	26	37.8	36.2
					Site 6	–	–	–	–	–	–	–	–	–	–	–	–	–	–	–	–	–	–	–	–	–	–	–	–	–	–	–	–	–	–	–	–	–	–	–	–	–	–	–	–	7.55	42	20	38
					Site 7	–	–	–	–	–	–	–	–	–	–	–	–	–	–	–	–	–	–	–	–	–	–	–	–	–	–	–	–	–	–	–	–	–	–	–	–	–	–	–	–	7	22.8	29.2	48
					Site 8	–	–	–	–	–	–	–	–	–	–	–	–	–	–	–	–	–	–	–	–	–	–	–	–	–	–	–	–	–	–	–	–	–	–	–	–	–	–	–	–	6.5	16.4	27	56.6
					Site 9	–	–	–	–	–	–	–	–	–	–	–	–	–	–	–	–	–	–	–	–	–	–	–	–	–	–	–	–	–	–	–	–	–	–	–	–	–	–	–	–	7.3	39.1	24.8	36.1
					Site 10	–	–	–	–	–	–	–	–	–	–	–	–	–	–	–	–	–	–	–	–	–	–	–	–	–	–	–	–	–	–	–	–	–	–	–	–	–	–	–	–	7.6	28.3	28.6	43.1
				Slovenia	Site 1	–	–	–	–	–	–	–	–	–	–	–	–	–	–	–	–	–	–	–	–	–	–	–	–	–	–	–	–	–	–	–	–	–	–	–	–	–	–	–	–	7.6	42.7	32.8	25.2
					Site 2	–	–	–	–	–	–	–	–	–	–	–	–	–	–	–	–	–	–	–	–	–	–	–	–	–	–	–	–	–	–	–	–	–	–	–	–	–	–	–	–	7.6	29	43.7	27.4
					Site 3	–	–	–	–	–	–	–	–	–	–	–	–	–	–	–	–	–	–	–	–	–	–	–	–	–	–	–	–	–	–	–	–	–	–	–	–	–	–	–	–	7.5	37.8	28.1	34.1
					Site 4	–	–	–	–	–	–	–	–	–	–	–	–	–	–	–	–	–	–	–	–	–	–	–	–	–	–	–	–	–	–	–	–	–	–	–	–	–	–	–	–	7.6	48.4	29.4	22.2
					Site 5	–	–	–	–	–	–	–	–	–	–	–	–	–	–	–	–	–	–	–	–	–	–	–	–	–	–	–	–	–	–	–	–	–	–	–	–	–	–	–	–	7.65	48.3	31.34	20.4
					Site 6	–	–	–	–	–	–	–	–	–	–	–	–	–	–	–	–	–	–	–	–	–	–	–	–	–	–	–	–	–	–	–	–	–	–	–	–	–	–	–	–	7.6	28.3	41.7	30
56	Di Massimo et al. 2010	2	Three truffle sites between Gubbio and Sigillo in the Umbria region. Only data from productive sites are included here.	Italy	Site 1 ZP 1*	43.3364	12.662	2	550	13.1171	11.5925	21.5764	18.2413	13.8109	5.48869	5.02829	5.36322	8.13126	11.7377	14.9085	19.7041	22.4287	22.5963	18.0724	13.7843	9.57613	6.07455	890	307	161	445.7	362.3	312.8	91.1	125.9	114.5	80.4	112.1	66.3	59.8	34.9	92.2	105.8	164.3	95.8	8	25.11	53.85	21.04
					Site 2 ZP 2*			2																																						7.98	14.93	57.61	27.46
					Site 3 ZP 3*			2																																						8.07	16.46	64.29	19.24
57	Chiuchiarelli et al. 2010	2	A soil study covering approximately 200 sites in Abruzzo region where Tuber magnatum and T. melanosporum grow. The soil data represent the average of most sites. The clay fraction is the average of the reported range (18-35 %), the sand fraction is the sum of the reported sand (> 15 %) and skeleton (< 35 %). The remaining clay fraction is additional to 100 %.	Italy	Site 1 (average of approximately 200 sites)	–	–	–	–	–	–	–	–	–	–	–	–	–	–	–	–	–	–	–	–	–	–	–	–	–	–	–	–	–	–	–	–	–	–	–	–	–	–	–	–	7.85	50	23.5	26.5
58	Donnini et al. 2010	2	Vegetation surveys carried out in the province of Rieti in central Italy (15 Tuber magnatum sites). Much of the information concerning the flora is at the association level, which we do not include in our review.	Italy	Site 1	–	–	–	933	–	–	–	–	–	–	–	–	–	–	–	–	–	–	–	–	–	–	–	–	–	–	–	–	–	–	–	–	–	–	–	–	–	–	–	–	–	–	–	–
					Site 2	–	–	–	805	–	–	–	–	–	–	–	–	–	–	–	–	–	–	–	–	–	–	–	–	–	–	–	–	–	–	–	–	–	–	–	–	–	–	–	–	–	–	–	–
					Site 3	–	–	–	804	–	–	–	–	–	–	–	–	–	–	–	–	–	–	–	–	–	–	–	–	–	–	–	–	–	–	–	–	–	–	–	–	–	–	–	–	–	–	–	–
					Site 4	–	–	–	762	–	–	–	–	–	–	–	–	–	–	–	–	–	–	–	–	–	–	–	–	–	–	–	–	–	–	–	–	–	–	–	–	–	–	–	–	–	–	–	–
					Site 5	–	–	–	627	–	–	–	–	–	–	–	–	–	–	–	–	–	–	–	–	–	–	–	–	–	–	–	–	–	–	–	–	–	–	–	–	–	–	–	–	–	–	–	–
					Site 6	–	–	–	610	–	–	–	–	–	–	–	–	–	–	–	–	–	–	–	–	–	–	–	–	–	–	–	–	–	–	–	–	–	–	–	–	–	–	–	–	–	–	–	–
					Site 7	–	–	–	610	–	–	–	–	–	–	–	–	–	–	–	–	–	–	–	–	–	–	–	–	–	–	–	–	–	–	–	–	–	–	–	–	–	–	–	–	–	–	–	–
					Site 8	–	–	–	610	–	–	–	–	–	–	–	–	–	–	–	–	–	–	–	–	–	–	–	–	–	–	–	–	–	–	–	–	–	–	–	–	–	–	–	–	–	–	–	–
					Site 9	–	–	–	595	–	–	–	–	–	–	–	–	–	–	–	–	–	–	–	–	–	–	–	–	–	–	–	–	–	–	–	–	–	–	–	–	–	–	–	–	–	–	–	–
					Site 10	–	–	–	585	–	–	–	–	–	–	–	–	–	–	–	–	–	–	–	–	–	–	–	–	–	–	–	–	–	–	–	–	–	–	–	–	–	–	–	–	–	–	–	–
					Site 12	–	–	–	550	–	–	–	–	–	–	–	–	–	–	–	–	–	–	–	–	–	–	–	–	–	–	–	–	–	–	–	–	–	–	–	–	–	–	–	–	–	–	–	–
					Site 11	–	–	–	160	–	–	–	–	–	–	–	–	–	–	–	–	–	–	–	–	–	–	–	–	–	–	–	–	–	–	–	–	–	–	–	–	–	–	–	–	–	–	–	–
					Site 13	–	–	–	150	–	–	–	–	–	–	–	–	–	–	–	–	–	–	–	–	–	–	–	–	–	–	–	–	–	–	–	–	–	–	–	–	–	–	–	–	–	–	–	–
					Site 14	–	–	–	95	–	–	–	–	–	–	–	–	–	–	–	–	–	–	–	–	–	–	–	–	–	–	–	–	–	–	–	–	–	–	–	–	–	–	–	–	–	–	–	–
					Site 15	–	–	–	90	–	–	–	–	–	–	–	–	–	–	–	–	–	–	–	–	–	–	–	–	–	–	–	–	–	–	–	–	–	–	–	–	–	–	–	–	–	–	–	–
59	Ferrara and Palenzona 2010	1a	A microbiological study at two Tuber magnatum sites in northern Italy. Only the genus is given for the host vegetation, not the species, so we do not include this information.	Italy	Site 1 Priero, Cuneo Province*	44.376	8.09334	–	195.2	12.6785	11.6363	20.8715	17.8717	13.3491	4.85698	4.29671	4.94381	8.23277	11.873	14.803	19.2487	21.6583	21.7075	17.9396	13.3543	8.75343	5.33042	864.4	222.9	103.3	296.5	320.5	217.7	67.8	66.8	75	76.7	71.2	45.6	27	30.7	45.3	108.5	166.7	83.1	–	–	–	–
					Site 2 Monchiero, Cuneo Province*	44.5705	7.92024	–	265.9	13.4571	12.7007	21.9446	18.9448	14.0267	5.15624	4.53961	5.55778	9.15368	12.9831	15.9654	20.4325	22.747	22.6544	18.8864	14.0388	9.15493	5.37132	765.2	201.9	104.4	281.5	278.4	180.5	55.9	54.4	65.3	70.9	65.7	45.4	26.9	32.1	40.5	96.7	141.2	70.2	–	–	–	–
60	Pavarino et al. 2010	2	Environmental assessment of the distribution of Tuber magnatum based on occurrence, soil and vegetation data in the Liguria region of Italy. Soil data represent suitable/productive sites.	Italy	Site 1 River sediment with bank vegetation	–	–	–	–	12.9	–	–	–	–	–	–	–	–	–	–	–	–	–	–	–	–	–	–	–	–	–	–	–	–	–	–	–	–	–	–	–	–	–	–	–	8	–	–	–
					Site 2 Alluvial plain, sowable land	–	–	–	–		–	–	–	–	–	–	–	–	–	–	–	–	–	–	–	–	–	–	–	–	–	–	–	–	–	–	–	–	–	–	–	–	–	–	–	6.1	–	–	–
					Site 3 Incised and moderatly steep slopes, forest	–	–	–	–		–	–	–	–	–	–	–	–	–	–	–	–	–	–	–	–	–	–	–	–	–	–	–	–	–	–	–	–	–	–	–	–	–	–	–	6.8	–	–	–
					Site 4 Slightly steep slope, discontinuous forest	–	–	–	–		–	–	–	–	–	–	–	–	–	–	–	–	–	–	–	–	–	–	–	–	–	–	–	–	–	–	–	–	–	–	–	–	–	–	–	7.9	–	–	–
					Site 5 Very steep slope with rock outcrops, shrubbery	–	–	–	–		–	–	–	–	–	–	–	–	–	–	–	–	–	–	–	–	–	–	–	–	–	–	–	–	–	–	–	–	–	–	–	–	–	–	–	7.1	–	–	–
					Site 6 Badlands with low vegetation cover	–	–	–	–		–	–	–	–	–	–	–	–	–	–	–	–	–	–	–	–	–	–	–	–	–	–	–	–	–	–	–	–	–	–	–	–	–	–	–	8.3	–	–	–
					Site 7 Fluvial terraces, sowable land	–	–	–	–		–	–	–	–	–	–	–	–	–	–	–	–	–	–	–	–	–	–	–	–	–	–	–	–	–	–	–	–	–	–	–	–	–	–	–	8.2	–	–	–
					Site 8 Moderatly steep slopes with terrace-cultivation	–	–	–	–		–	–	–	–	–	–	–	–	–	–	–	–	–	–	–	–	–	–	–	–	–	–	–	–	–	–	–	–	–	–	–	–	–	–	–	8.4	–	–	–
61	Raglione et al. 2010	2	Natural truffle grounds in Rieti Province (Latium, Central Italy).	Italy	Site 1 Lower Sabina	–	–	–	175	–	–	–	–	–	–	–	–	–	–	–	–	–	–	–	–	–	–	–	–	–	–	–	–	–	–	–	–	–	–	–	–	–	–	–	–	8.02	30	52.9	17.1
					Site 2 Salto river valley	–	–	–	725	–	–	–	–	–	–	–	–	–	–	–	–	–	–	–	–	–	–	–	–	–	–	–	–	–	–	–	–	–	–	–	–	–	–	–	–	8.1	34.9	50.4	14.7
62	Gregori et al. 2010	2	Description of four production areas/sites in Italy.	Italy	Site 1 Ravenna province (Emilia-Romagna)	–	–	–	20	–	–	–	–	–	–	–	–	–	–	–	–	–	–	–	–	–	–	–	–	–	–	–	–	–	–	–	–	–	–	–	–	–	–	–	–	7.65	–	–	–
					Site 2 Padova province (Veneto)	–	–	–	12	12.7	–	–	–	–	–	-1	–	–	–	–	–	23.6	–	–	–	–	–	950	–	–	–	–	–	–	–	–	–	–	–	–	–	–	–	–	–	7.95	–	–	–
					Site 3 Pesaro-Urbino province (Marche)	–	–	–	–	–	–	–	–	–	–	0.2	–	–	–	–	–	21	–	–	–	–	–	1000	–	–	–	–	–	–	–	–	–	–	–	–	–	–	–	–	–	7.65	–	–	–
					Site 4 Perugia (Umbria)	–	–	–	300	–	–	–	–	–	–	–	–	–	–	–	–	–	–	–	–	–	–	1029	–	–	–	–	–	–	–	–	–	–	–	–	–	–	–	–	–	8.01	18.4	58.5	23.1
63 + 64 + 65	Caramiello 1968 + Montacchini 1968 + Montacchini and Caramielo 1968	2	Geochemical (Caramiello 1968) and vegetation (Montacchini 1968) data from productive sites in the Piedmont region. For the vegetation data, we included only those species that were explicitly classified as host tree species and omitted species with listed occurrences.	Italy	Site 1 Treiso*	44.6892	8.08685	–	240	13.3166	12.6256	21.9714	18.933	13.8332	4.83602	4.19165	5.24278	8.96984	12.925	15.9821	20.5031	22.7857	22.6255	18.7768	13.8283	8.8946	5.07365	764	202.8	109.6	289	276.2	175.4	53.2	54.8	65.5	70.3	67	47.4	28.4	33.8	42.1	97.1	137	67.4	–	–	–	–
					Site 2 Bussoleno*	45.1393	7.14772	–	434	9.12386	8.51691	17.8105	14.8045	9.64967	0.51838	-0.113677	0.839335	4.73248	8.91057	11.9077	16.4361	18.6826	18.3126	14.5774	9.80939	4.5622	0.829484	698.9	171.9	180.5	349.3	205.4	141.1	49.1	38.8	43.1	50.2	78.6	67	60.4	53.1	40	71.5	93.9	53.2	–	–	–	–
					Site 3 Cortiglione*	44.8228	8.35889	–	220	13.9646	13.5119	23.138	20.0012	14.3603	4.84821	4.13358	5.39283	9.52632	13.8482	17.1612	21.8148	23.9627	23.6364	19.5841	14.3013	9.1955	5.01823	749.6	202.6	114	298.6	277	156	46	51.6	63.5	70.1	69	50.9	27.1	36	45.5	97.8	133.7	58.4	–	–	–	–
					Site 4 Alba*	44.7007	8.03578	–	210	13.9844	13.4394	22.8294	19.7779	14.4456	5.22337	4.55784	5.7814	9.67258	13.7596	16.8862	21.4349	23.654	23.3992	19.5336	14.4364	9.36667	5.33087	715.8	193.5	105.5	278.5	258.7	158.1	48.4	48.9	60.2	68.6	64.7	45.5	26.6	33.4	39.7	90.1	128.9	60.8	–	–	–	–
					Site 5 Alba*	44.7007	8.03578	–	210	13.9844	13.4394	22.8294	19.7779	14.4456	5.22337	4.55784	5.7814	9.67258	13.7596	16.8862	21.4349	23.654	23.3992	19.5336	14.4364	9.36667	5.33087	715.8	193.5	105.5	278.5	258.7	158.1	48.4	48.9	60.2	68.6	64.7	45.5	26.6	33.4	39.7	90.1	128.9	60.8	–	–	–	–
					Site 6 Castellinaldo*	44.7784	8.02705	–	210	13.9844	13.4394	22.8294	19.7779	14.4456	5.22337	4.55784	5.7814	9.67258	13.7596	16.8862	21.4349	23.654	23.3992	19.5336	14.4364	9.36667	5.33087	715.8	193.5	105.5	278.5	258.7	158.1	48.4	48.9	60.2	68.6	64.7	45.5	26.6	33.4	39.7	90.1	128.9	60.8	–	–	–	–
					Site 7 Castellinaldo*	44.7784	8.02705	–	220	13.9844	13.4394	22.8294	19.7779	14.4456	5.22337	4.55784	5.7814	9.67258	13.7596	16.8862	21.4349	23.654	23.3992	19.5336	14.4364	9.36667	5.33087	715.8	193.5	105.5	278.5	258.7	158.1	48.4	48.9	60.2	68.6	64.7	45.5	26.6	33.4	39.7	90.1	128.9	60.8	–	–	–	–
					Site 8 Priocca*	44.7872	8.06165	–	190	13.9844	13.4394	22.8294	19.7779	14.4456	5.22337	4.55784	5.7814	9.67258	13.7596	16.8862	21.4349	23.654	23.3992	19.5336	14.4364	9.36667	5.33087	715.8	193.5	105.5	278.5	258.7	158.1	48.4	48.9	60.2	68.6	64.7	45.5	26.6	33.4	39.7	90.1	128.9	60.8	–	–	–	–
					Site 9 Castellinaldo*	44.7784	8.02705	–	195	13.9844	13.4394	22.8294	19.7779	14.4456	5.22337	4.55784	5.7814	9.67258	13.7596	16.8862	21.4349	23.654	23.3992	19.5336	14.4364	9.36667	5.33087	715.8	193.5	105.5	278.5	258.7	158.1	48.4	48.9	60.2	68.6	64.7	45.5	26.6	33.4	39.7	90.1	128.9	60.8	–	–	–	–
					Site 10 Canale*	44.797	7.99119	–	200	13.8222	13.2845	22.608	19.5799	14.2836	5.11269	4.45458	5.69318	9.55997	13.6047	16.6888	21.2002	23.4322	23.1916	19.3617	14.2906	9.1985	5.19032	709.9	190.4	107.9	279.7	256.7	154.9	47.8	47.6	58.4	67.6	64.4	46.2	28.1	33.6	39.8	89.8	127.1	59.5	–	–	–	–
					Site 12 Montà d'Alba*	44.6502	8.05402	–	230	13.3166	12.6256	21.9714	18.933	13.8332	4.83602	4.19165	5.24278	8.96984	12.925	15.9821	20.5031	22.7857	22.6255	18.7768	13.8283	8.8946	5.07365	764	202.8	109.6	289	276.2	175.4	53.2	54.8	65.5	70.3	67	47.4	28.4	33.8	42.1	97.1	137	67.4	–	–	–	–
					Site 11 Cortemilia*	44.5795	8.1933	–	380	12.9376	12.0922	21.4588	18.4115	13.5068	4.6928	4.06848	4.92849	8.49923	12.3709	15.4064	19.9331	22.2661	22.1772	18.3154	13.4849	8.7202	5.08142	818.6	216	107.5	295.4	299.9	195.2	59.6	61.3	72.1	74.9	69	47.5	26.7	33.3	44	104.8	151.1	74.3	–	–	–	–
					Site 13 Monesiglio*	44.465	8.11854	–	650	12.6837	11.7137	21.0402	18.0074	13.3075	4.67352	4.08213	4.7896	8.20758	11.9742	14.9592	19.4575	21.839	21.8241	17.9906	13.2868	8.645	5.14884	852.9	225.8	106.1	301.7	310.1	210.9	65.3	65.5	75.9	77.9	72	47.2	26.5	32.4	45.7	108.8	155.6	80.1	–	–	–	–
					Site 14 Prunetto*	44.4884	8.14375	–	600	12.6837	11.7137	21.0402	18.0074	13.3075	4.67352	4.08213	4.7896	8.20758	11.9742	14.9592	19.4575	21.839	21.8241	17.9906	13.2868	8.645	5.14884	852.9	225.8	106.1	301.7	310.1	210.9	65.3	65.5	75.9	77.9	72	47.2	26.5	32.4	45.7	108.8	155.6	80.1	–	–	–	–
					Site 15 Murazzano*	44.4746	8.02134	–	580	12.3381	11.3752	20.6577	17.6415	12.9569	4.36275	3.78597	4.49136	7.88632	11.6385	14.6007	19.065	21.4532	21.4548	17.6366	12.9537	8.2804	4.81094	859.6	225.6	113	309	314.8	206.2	63.6	63.4	74.8	78.3	72.5	49.2	29.7	34.1	45.2	108	161.6	79.2	–	–	–	–
					Site 16 Belvedere Langhe*	44.493	7.97464	–	500	13.1742	12.2974	21.506	18.5181	13.7949	5.09834	4.509	5.39399	8.83732	12.5562	15.4987	19.9366	22.3008	22.2805	18.5357	13.8074	9.0417	5.39203	806	208.1	105.5	289.3	295.4	197	60.8	59.7	68	72.7	67.4	46.3	28.9	30.3	43.7	100.2	151.5	76.5	–	–	–	–
					Site 17 Cissone*	44.5631	8.03044	–	480	12.379	11.5193	20.8349	17.8055	12.9499	4.21191	3.60726	4.43443	7.95629	11.8018	14.7999	19.2857	21.6392	21.5797	17.7267	12.9449	8.178	4.59403	831.4	218	114.3	307.4	307.4	191.7	59	58.8	70.7	75.5	71.8	49.6	30	34.7	45.8	105.9	155.7	73.9	–	–	–	–
					Site 18 Carrù*	44.481	7.87444	–	350	13.7109	12.8931	22.0365	19.0737	14.3359	5.57825	4.98535	5.99084	9.46458	13.1484	16.0664	20.4814	22.8304	22.7976	19.1182	14.3669	9.52267	5.75855	774.9	197.1	102.9	277.2	287.8	187.1	58.9	55.2	65.2	68.8	63.1	44.8	28.6	29.5	42.4	96.2	149.2	73	–	–	–	–
					Site 19 Clavesana*	44.4819	7.91208	–	350	13.1742	12.2974	21.506	18.5181	13.7949	5.09834	4.509	5.39399	8.83732	12.5562	15.4987	19.9366	22.3008	22.2805	18.5357	13.8074	9.0417	5.39203	806	208.1	105.5	289.3	295.4	197	60.8	59.7	68	72.7	67.4	46.3	28.9	30.3	43.7	100.2	151.5	76.5	–	–	–	–
					Site 20 Bene Vagienna*	44.5433	7.82834	–	350	13.8104	13.1031	22.2861	19.3098	14.38	5.47221	4.85858	5.96389	9.57877	13.3865	16.344	20.7799	23.0876	22.9908	19.27	14.4135	9.4565	5.59416	739.5	191.9	102.1	272.8	272.4	173.1	54.1	51.6	62.2	67.3	62.4	44.2	27.5	30.4	41	91.5	139.9	67.4	–	–	–	–
					Site 21 Novelo*	42.8333	12.8333	–	270	11.8082	10.2546	20.0417	16.817	12.6449	4.29173	3.86706	4.11873	6.73877	10.4163	13.6089	18.1535	20.8243	21.1473	16.7516	12.6645	8.51843	4.88939	1029.8	278.7	144.8	417.9	346.4	259.9	77.3	95.5	96.7	80.4	101.6	62	54.9	27.9	91.1	103.9	151.4	87.1	–	–	–	–
					Site 22 Bra*	44.6977	7.85427	–	290	13.9938	13.3952	22.6199	19.6277	14.5073	5.45284	4.81726	6.03807	9.78055	13.6979	16.7073	21.1713	23.4296	23.2589	19.5011	14.5374	9.48333	5.50319	715.1	189.7	102.2	273	262.1	161.1	50	48.3	59.2	68.9	61.6	44.7	27	30.5	40.3	88.8	133	62.8	–	–	–	–
					Site 23 Torino-collina*	45.0196	7.73837	–	260	13.1295	12.8152	22.1178	19.0904	13.4429	4.14197	3.47129	4.86436	8.96181	13.1912	16.2926	20.8216	22.9717	22.56	18.7052	13.457	8.16657	4.09026	690.4	187.3	149	326.7	226	128.1	42.4	41.2	48.8	68	70.5	54.9	46.2	47.9	39.2	76.5	110.3	44.5	–	–	–	–
66	Petrella et al. 2020	2	Pedological description of truffle sites. Note that values are averages over multiple soil horizons. Note also that climatic data are available but are not given in numerical form.	Italy	Site 1 Mombercelli*	44.8177	8.29467	–	182.2	13.9546	13.4953	23.0517	19.9399	14.3552	4.91614	4.21377	5.47678	9.55632	13.8328	17.0966	21.7195	23.8765	23.5591	19.555	14.3131	9.19763	5.05787	735.5	198.4	113	292	269.8	154.3	45.3	50.2	61.7	69.7	67	51	26.5	35.5	42.3	95.8	131.7	58.8	8.36	26.4667	64.5667	9.06667
					Site 2 Aramengo*	45.1011	8.00053	–	360.5	13.5858	13.3057	22.8135	19.7154	13.8718	4.3522	3.65652	5.05877	9.28874	13.6717	16.9566	21.5657	23.6731	23.2016	19.2234	13.8478	8.54433	4.34132	728	203.7	155.7	348	241.5	127.1	39	42.5	53.4	75.8	74.5	59.8	46.9	49	42	82.4	117.1	45.6	8.15	16.8	62.85	20.35
					Site 3 Viarigi*	44.9805	8.35845	–	210.8	13.8057	13.4393	23.0941	19.9463	14.1539	4.5354	3.81487	5.12323	9.37229	13.7914	17.1542	21.817	23.9216	23.5437	19.4496	14.0977	8.9144	4.6681	750.5	204.2	123.8	311.8	275	147.5	43.2	49.4	61.3	72.1	70.8	54.5	29.4	39.9	45.1	96.5	133.4	54.9	8.38	27.8	55.82	16.38
					Site 4 Ceva*	44.3873	8.03305	–	393.7	12.6785	11.6363	20.8715	17.8717	13.3491	4.85698	4.29671	4.94381	8.23277	11.873	14.803	19.2487	21.6583	21.7075	17.9396	13.3543	8.75343	5.33042	864.4	222.9	103.3	296.5	320.5	217.7	67.8	66.8	75	76.7	71.2	45.6	27	30.7	45.3	108.5	166.7	83.1	8.28	50.725	37.725	11.55
67	Pannini et al. 1991	2	Data from truffle sites in Tuscany. Climatic data from the San Miniato station.	Italy	Site 1	–	–	–	137	14.9	13.6	22.9	19.9833	15.9	7.33333	6.8	7.7	10.1	13.4	17.3	21	23.9	23.8	20.5	16.1	11.1	7.5	931.3	213.5	141.1	354.6	294.4	292.9	77.5	72.9	79	73.5	61	56	33.2	51.9	79	104.1	111.3	104.1	8.5	60.9333	27.4	11.6667
					Site 2	–	–	–																																						8.42	59.37	28.89	11.74
					Site 3	–	–	–																																						8.36667	61.2	26.6	12.2
					Site 4	–	–	–																																						8.16667	36.8	41.5	21.7
					Site 5	–	–	–																																						8.66667	69.1	24.4	6.5
					Site 6	–	–	–																																						8.7	53.125	33.825	13.05
					Site 7	–	–	–																																						8.56667	64.3333	26.4	9.26667
68	Mirabella et al. 1992	2	Eight soil profiles from the productive area of Crete Senesi.	Italy	Site 1	–	–	–	–	13.5	–	–	–	–	–	5.4	–	–	–	–	–	–	23.4	–	–	–	–	790	–	–	–	–	–	–	–	–	–	–	–	–	–	–	–	–	–	7.6	37.6	45.7	16.7
					Site 2	–	–	–	–		–	–	–	–	–		–	–	–	–	–	–		–	–	–	–		–	–	–	–	–	–	–	–	–	–	–	–	–	–	–	–	–	7.8	5	59.6	35.4
					Site 3	–	–	–	–		–	–	–	–	–		–	–	–	–	–	–		–	–	–	–		–	–	–	–	–	–	–	–	–	–	–	–	–	–	–	–	–	7.8	12.3	55.6	32.1
					Site 4	–	–	–	–		–	–	–	–	–		–	–	–	–	–	–		–	–	–	–		–	–	–	–	–	–	–	–	–	–	–	–	–	–	–	–	–	8	7.6	52.8	39.6
					Site 5	–	–	–	–		–	–	–	–	–		–	–	–	–	–	–		–	–	–	–		–	–	–	–	–	–	–	–	–	–	–	–	–	–	–	–	–	7.8	23.5	49.3	27.2
					Site 6	–	–	–	–		–	–	–	–	–		–	–	–	–	–	–		–	–	–	–		–	–	–	–	–	–	–	–	–	–	–	–	–	–	–	–	–	7.7	6.9	66.2	26.9
					Site 7	–	–	–	–		–	–	–	–	–		–	–	–	–	–	–		–	–	–	–		–	–	–	–	–	–	–	–	–	–	–	–	–	–	–	–	–	7.6	5.2	74.9	19.9
					Site 8	–	–	–	–		–	–	–	–	–		–	–	–	–	–	–		–	–	–	–		–	–	–	–	–	–	–	–	–	–	–	–	–	–	–	–	–	7.6	10.9	71.2	17.9
69	Lulli et al. 1991	2	Approximately 80 soil profiles, here are only the two most representative sites that have been described in detail. Climatic data from the Monte Oliveto station.	Italy	Site 1 Asso (profile 62)	–	–	–	273	14.8727	12.5667	22.3333	19.2667	15.3333	6.53333	5.9	7	9.1	12.3	16.3	20.3	23.3	23.4	20	15.6	10.4	6.7	754	188	128	321	244	228	57	63	62	65	61	51	33	44	67	80	97	74	8.34	48.22	39.9667	11.8167
					Site 2 Arbia (profile 100)	–	–	–																																						8.0825	12.2025	68.6725	19.12
70	Vasquez et al. 2014	1d	Two Italian sites around Piazza Armerina in Erean Mountains, Sicily.	Italy	Site 1 Vallone Contrada Leano	37.3859	14.3672	–	610	14.9	14.9284	24.0147	21.1404	18.7234	10.3058	9.9079	9.83204	12.169	14.935	17.6813	22.1117	24.7235	25.2091	22.182	19.1207	14.8674	11.1775	678	123.6	43.7	137.7	214.7	239.1	77.4	94	69.5	34.9	19.2	15	6.7	22	39.9	80.2	94.6	67.7	7.5	–	–	–
					Site 2 Contrada Bosco di Bubudello	37.5668	14.2807	–	670		14.682	23.7382	20.8703	18.4606	10.0701	9.67278	9.58638	11.9313	14.6905	17.4243	21.8437	24.4349	24.9359	21.8925	18.8625	14.627	10.951		124.4	45.2	136.3	207.6	241.3	81.5	85.9	70	34.1	20.3	19.7	6.6	18.9	36.7	72.2	98.7	73.9	7.3	–	–	–
					Average	–	–	9.86093	369.956	13.2194	12.2172	22.0318	18.7881	13.8267	4.7743	4.15089	5.06369	8.43487	12.0384	16.2125	20.4278	22.8305	22.9205	18.4212	13.9495	9.1602	5.10082	826.859	209.61	131.815	346.617	275.126	206.447	62.1405	63.943	66.6022	71.0264	71.9811	54.3871	37.1377	40.2902	71.7943	88.8979	114.434	79.8772	7.7184	35.1498	40.8947	23.6063
					Standard Deviation	–	–	17.1271	277.636	1.30025	1.26981	1.25841	1.24751	1.357	1.77177	1.98339	1.54847	1.37424	1.35329	1.32558	1.34021	1.30721	1.2288	1.31598	1.3879	1.56443	1.90623	175.068	46.2539	45.6689	79.1485	68.0954	66.4461	20.8805	23.0297	20.6208	16.1897	17.0311	16.3414	16.0355	15.8242	21.0308	22.7876	35.6037	27.5652	0.512442	18.0685	14.8429	11.3127
					Number of Values (n)	–	–	151	246	232	228	228	228	228	228	235	232	232	232	235	232	234	236	232	232	232	232	233	228	228	228	228	228	228	228	228	228	228	228	228	228	228	228	228	228	111	82	82	82
					Average - Standard Deviation	–	–	-7.26619	92.3196	11.9191	10.9474	20.7734	17.5406	12.4697	3.00253	2.1675	3.51522	7.06062	10.6851	14.8869	19.0876	21.5233	21.6917	17.1052	12.5616	7.59578	3.19459	651.791	163.356	86.146	267.468	207.031	140.001	41.26	40.9133	45.9814	54.8367	54.9499	38.0457	21.1022	24.466	50.7634	66.1103	78.8306	52.312	7.20596	17.0813	26.0519	12.2936
					Average + Standard Deviation	–	–	26.988	647.593	14.5196	13.487	23.2902	20.0356	15.1837	6.54608	6.13428	6.61216	9.80911	13.3917	17.5381	21.7681	24.1378	24.1493	19.7371	15.3374	10.7246	7.00705	1001.93	255.864	177.484	425.765	343.222	272.893	83.021	86.9727	87.223	87.216	89.0122	70.7284	53.1732	56.1144	92.8251	111.685	150.038	107.442	8.23084	53.2183	55.7376	34.9191
					99th percentile	–	–	41	992.32	16.0161	14.6107	24.3067	21.0563	17.3391	8.93297	8.5594	8.6297	11.5752	14.7522	18.1632	22.6	25.2905	25.2292	21.5084	17.5166	13.2598	9.6598	1294.57	338.182	250.398	567.27	434.499	372.16	125.476	128.601	132.311	107.619	131.6	100.236	75.003	86.985	129.063	150.663	196.36	154.092	8.65667	68.128	71.903	52.631
					1th percentile	–	–	1	5	10.3017	8.54564	18.418	15.1722	10.9079	0.412496	-0.932	1.2837	5.08	8.652	12.6449	16.6543	19.14	19.66	14.9703	11.0053	5.8362	0.5554	521.896	117.541	51.583	183.132	140.977	103.932	29.835	30.1	31.427	32.567	27.1379	22.103	13.126	17.162	36.916	46.1836	41.762	40.27	6.41	5.162	18	6.177
[truncated: 8 more columns]

## Sheet: B-Data Explanation
Supplementary Table S1. Ecological review of the white truffle (Tuber magnatum Vitt.). Abbreviation(s): FB = fruiting body. 1a-d) study based on FB production (four categories 'a = Genetics and PCR', 'b = (Nitrogen-fixing) bacteria', 'c = Biochemistry (volatile organic compounds, isotopic and elemental composition)', 'd = Ecology'). 2) ecological data from sites with confirmed production (without…

## Sheet: C-References
Belfiori et al. (2020) Genetic Structure and Phylogeography of Tuber magnatum Populations. Diversity 12:44
Bencivenga M, Granetti B (1988) Ricerca comparativa sulle esigenze ecologiche di Tuber magnatum Pico e Tuber melanosporum Vitt. dell’Italia Centrale. Ann Fac Agrar Univ Perugia 42:861-872.
Bertini et al. (2006) Molecular identification of Tuber magnatum ectomycorrhizae in the field. Microbiological Research 161:59-64.
Bontempo et al. (2020) Isotopic and elemental characterisation of Italian white truffle: A first exploratory study. Food and Chemical Toxicology 145:111627.
Bragato et al. (2010) Physical characteristics of the soil environment suitable for Tuber magnatum production in fluvial landscapes. Plant and Soil 329:51-63.
Bragato et al. (2004) THE SOIL ENVIRONMENT FOR TUBER MAGNATUM GROWTH IN MOTOVUN FOREST, ISTRIA. Natura Croatica 13: 171-185.
Bragato G, Gardin L, Lulli L, Panini T, Primavera (1992b) I suoli delle tartufaie naturali della zona di San Miniatio (Pisa). Monti e Boschi 2:17-24.
Bragato G, Marjanović Ž (2016) Soil Characteristics for Tuber magnatum. In: Zambonelli A, Iotti M, Murat C (eds) True Truffle (Tuber spp.). Springer, Switzerland, pp 191-209.
Bragato G, Panini T, Pagliai M (1992a) Soil porosity and structural conditions in soils involved in white truffle production in the “Crete Senesi” area (Tuscany). Agric Medit 122:180-188.
Bragato G. (2010) Soils suitable for the white truffle. In: Domizia D (ed) Proceedings of 3° Congresso Internazionale Di Spoleto Sul Tartufo. Spoleto, 25-28 November 2008, pp 140-146.
Büntgen et al. (2019) No radioactive contamination from the Chernobyl disaster in Hungarian white truffles (Tuber magnatum). Environmental Pollution 252: 1643-1647.
Büntgen et al. (2019) Truffles on the move. Frontiers in Ecology and the Environment 17: 200-202.
Buzzini et al. (2005) Production of volatile organic compounds (VOCs) by yeasts isolated from the ascocarps of black (Tuber melanosporum Vitt.) and white (Tuber magnatum Pico) truffles. Archives of Microbiology 184: 187-193.
Caramielo R (1968) I terreni del Tuber magnatum Pico in Piemonte. In: Polvani G (ed) Atti del I Congresso Internazionale sul Tartufo. Spoleto, 24-25 May 1968, pp 95-107.
Ciaschetti G, Di Lena B, Paolanti M, Spinelli D, De Laurentiis G, Pacioni G (2010) Caratterizzazione ecologica delle tartufaie naturali di Tuber melanosporum Vittad. e Tuber magnatum Pico in Abruzzo (Italia Centrale). In: Domizia D (ed) Proceedings of 3° Congresso Internazionale Di Spoleto Sul Tartufo. Spoleto, 25-28 November 2008, pp 173-181.
Di Massimo G, Benucci GMN, Albertini E, Raggi L, Gigliotti G, Bencivenga M (2010) Ecologia di Tuber magnatum Pico Nell'Alta Valle del Chiascio (Italia Centrale). In: Domizia D (ed) Proceedings of 3° Congresso Internazionale Di Spoleto Sul Tartufo. Spoleto, 25-28 November 2008, pp 196-204.
Donnini D, Gabrielli F, Bencivenga M, Raglione M (2010) Botanical and environmental aspects of the natural truffle beds. In: Domizia D (ed) Proceedings of 3° Congresso Internazionale Di Spoleto Sul Tartufo. Spoleto, 25-28 November 2008, pp 258-265.
Elisei S, Zazzi A (1985) Caratteri fisico-chimici dei suoli tartufigeni del Centro Italia. Ann Ist Sper Selvicolt Arezzo 16:543-587.
Ferrara AM, Palenzona M (2010) Indagine preliminare sulla micoflora rizosferica in querceto e pioppeto con differenti livelli di produttività di Tuber magnatum. In: Domizia D (ed) Proceedings of 3° Congresso Internazionale Di Spoleto Sul Tartufo. Spoleto, 25-28 November 2008, pp 266-272.
Frizzi et al. (2001) Intraspecific isozyme variability in Italian populations of the white truffle Tuber magnatum. Mycological Research 105: 265-369.
Gregorčič et al. (2020) Can We Discover Truffle’s True Identity? Molecules 25: 2217.
Gregori GL, Donnini D, Bencivenga M (2010) Tuber magnatum: alcuni esempi produttivi di tartufaie coltivate in Italia. In: Domizia D (ed) Proceedings of 3° Congresso Internazionale Di Spoleto Sul Tartufo. Spoleto, 25-28 November 2008, pp 741-749.
Hall et al. (1998) Ectomycorrhizal fungi with edible fruiting bodies 3. Tuber magnatum, Tuberaceae. Economic Botany 52: 192-200.
Chiuchiarelli I, Santucci S, Paolanti M (2010) I suoli delle tartufaie naturali in Abruzzo. In: Domizia D (ed) Proceedings of 3° Congresso Internazionale Di Spoleto Sul Tartufo. Spoleto, 25-28 November 2008, pp 242-246.
Christopoulos et al. (2013) Site characteristics of Tuber magnatum in Greece. Acta Mycologica 48: 27-32.
Iotti et al. (2012) Development and validation of a real-time PCR assay for detection and quantification of Tuber magnatum in soil. BMC Microbiology 12: 93.
Iotti et al. (2018) Effect of summer soil moisture and temperature on the vertical distribution of Tuber magnatum mycelium in soil. Biology and Fertility of Soils 54: 707-716.
Iotti et al. (2014) Spatio-Temporal Dynamic of Tuber magnatum Mycelium in Natural Truffle Grounds. PLOS One 9: e115921.
Krauß and Vetter Geographical and species differentiation of truffles (Tuber spp.) by means of stable isotope ratio analysis of light elements (H, C, N). (2020) Journal of Agricultural and Food Chemistry 68: 14386-14392.
Lalli et al. (2015) Expanding the understanding of a forest ectomycorrhizal community by combining root tips and fruiting bodies: a case study of Tuber magnatum stands. Turkish Journal of Botany 39: 527-534.
Lanfranco et al. (1993) DNA probes for identification of the ectomycorrhizal fungus Tuber magnatum Pico. FEMS Microbiology Letters 114: 245-252.
Leonardi et al. (2013) Assessment of ectomycorrhizal fungal communities in the natural habitats of Tuber magnatum (Ascomycota, Pezizales). Mycorrhiza 23: 349-358.
Lorenzelli et al. (1996) 137Cs CONTENT IN THE FRUIT BODIES OF VARIOUS TUBER SPECIES. Health Physics 71: 956-959.
Lulli L, Bragato G, Panini T, Gardin L, Primavera F (1992) I suoli delle tartufaie naturali della bassa valle del Santerno (Mugello – Toscana). Ital Forest Montana 47:251-267.
Lulli L, Pagliai M, Bragato G, Primavera F (1993) La combinazione dei caratteri che determinano il pedoambiente favorevole alla crescita del Tuber magnatum Pico nei suoli dei depositi marnosi dello Schlier in Acqualagna (Marche). Quad Sci Suolo 5:143-155.
Lulli L, Panini T, Bragato G, Gardin L, Primavera F (1991) I suoli delle tartufaie naturali delle Crete Senesi. Monti e Boschi 5:31-39.
Marjanović et al. (2010a) Ecological specificities and molecular diversity of truffles (genus Tuber) originating from mid-west of the Balkan Peninsula. Sydowia 62: 67-87.
Marjanović et al. (2015) Ecosystems supporting Tuber magnatum Pico production in Serbia experience specific soil environment seasonality that may facilitate truffle lifecycle completion. Applied Soil Ecology 95: 179-190.
Marjanović et al. (2020) Root-Associated Mycobiome Differentiate between Habitats Supporting Production of Different Truffle Species in Serbian Riparian Forests. Microorganisms 8: 1331.
Marjanović Ž, Saljnikov E, Milenković M, Grebenc T (2010b) Ecological features of Tuber magnatum Pico in the conditions of West Balkans – soil characterization. In: Domizia D (ed) Proceedings of 3° Congresso Internazionale Di Spoleto Sul Tartufo. Spoleto, 25-28 November 2008, pp 190-195.
Mello et al. (2010) Bacterial and fungal communities associated with Tuber magnatum-productive niches. Plant Biosystems 144: 323-332.
Mello et al. (2005) Tuber magnatum Pico, a species of limited geographical distribution: its genetic diversity inside and outside a truffle ground. Environmental Microbiology 7: 55-65.
Mirabella A (1983) Indagine preliminare sui suoli di alcune tartufaie di Tuber magnatum Pico (tartufo bianco pregiato) nelle valli del Metauro, Foglia, Marecchia e Savio nelle Marche. Ann Ist Sper Selvicolt Arezzo 14:389-407.
Mirabella A, Primavera F, Gardin L (1992) Formation dynamics and characterization of clay minerals in a natural truffle bed of Tuber magnatum Pico on Pliocene sediments in Tuscany. Agr. Med. 122:275-281.
Montacchini F (1968) Relazioni fra la vegetazione el il Tuber magnatum Pico in Piemonte. In: Polvani G (ed) Atti del I Congresso Internazionale sul Tartufo. Spoleto, 24-25 May 1968, pp 108-123.
Montacchini F, Caramiello R (1968) Ecologia del “Tuber magnatum” Pico in Piemonte. Allionia 14:1-29.
Murat et al. (2005) Morphological and molecular typing of the below-ground fungal community in a natural Tuber magnatum truffle-ground. FEMS Microbiology Letters 245: 307-313.
Murat et al. (2018) Pezizomycetes genomes reveal the molecular basis of ectomycorrhizal truffle lifestyle. Nature Ecology and Evolution 2: 1956-1965.
Neuner-Plattner et al. (1994) A comparison of immunological assays for the identification of Tuber spp. and other edible ectomycorrhizal fungi. Mycological Research 103: 403-412.
Panini T, Bragato G, Gardin L, Lulli L, Primavera F (1991) Suoli e siti tartufigeni di un versante tipico della zona di San Miniato in Toscana. L'Italia Forestale e Montana 46:373-393.
Paolocci et al. (2006) Reevaluation of the Life Cycle of Tuber magnatum. Applied and Environmental Microbiology 72: 2390.
Pavarino M, Rellini I, Bozzano M, Mariotti MG, Zotti M (2010) Indicator-based approach for mapping and assessing Tuber magnatum Pico presence in western Liguria (Italy). In: Domizia D (ed) Proceedings of 3° Congresso Internazionale Di Spoleto Sul Tartufo. Spoleto, 25-28 November 2008, pp 273-281.
Pavić et al. (2013) Actinobacteria may influence white truffle (Tuber magnatum Pico) nutrition, ascocarp degradation and interactions with other soil fungi. Fungal Ecology 6: 527-538.
Pennazza et al. (2013) Electronic nose and GC–MS analysis of volatile compounds in Tuber magnatum Pico: Evaluation of different storage conditions. Food Chemistry 136: 668-674.
Petrella F, Grieco C, Palenzona M (2020) Influence of Pedoclimatic Factors on the Fructification of Tuber Magnatum Pico in four Piedmontese Truffles. Int. J. of of Scientific Research in Multidisciplinary Studies 6:1-18.
Piattoni et al. (2012) The role of wild boars in spore dispersal of hypogeous fungi. Acta Mycologica 47: 145-153.
Popović-Djordjević et al. (2019) Essential elements as a distinguishing factor between mycorrhizal potentials of two cohabiting truffle species in riparian forest habitat in Serbia. Chemistry & Biodiversity 16: e1800693.
Raglione M, Owczarek M, Bonifazi A, Lorenzoni P (2010) Pedological aspects of natural truffle beds of Tuber magnatum Pico in the Rieti Province (central Apennines, Italy). In: Domizia D (ed) Proceedings of 3° Congresso Internazionale Di Spoleto Sul Tartufo. Spoleto, 25-28 November 2008, pp 283-285.
Rubini et al. (2005) Genetic and Phylogeographic Structures of the Symbiotic Fungus Tuber magnatum. Applied and Environmental Microbiology 71: 6584-6589.
Rubini et al. (2001) Morphological characterization of molecular-typed Tuber magnatum ectomycorrhizae. Mycorrhiza 11: 179-185.
Salerni et al. (2014) Effects of soil tillage on Tuber magnatum development in natural truffières. Mycorrhiza 24: 79-87.
Segelke et al. (2020) Food Authentication: Species and origin determination of truffles (Tuber spp.) by inductively coupled plasma mass spectrometry (ICP-MS) and chemometrics. Journal of Agricultural and Food Chemistry 68: 14374-14385.
Suwannarach N, Kumla J, Meerak J, Lumyong S (2017) Tuber magnatum in Thailand, a first report from Asia. Mycotaxon 132:635-642.
Tocci A (1985) Ecologia del Tuber magnatum Pico nell’Italia Centrale. Ann Ist Sper Selvicolt Arezzo 16:425-542.
Vasquez G, Gargano ML, Zambonelli A, Venturella G (2014) New distributive and ecological data on Tuber magnatum (Tuberaceae) in Italy. Flora Mediterranea 24:239-245.
Vita et al. (2018) Environmental conditions influence the biochemical properties of the fruiting bodies of Tuber magnatum Pico. Scientific Reports 8: 7243.
Vita et al. (2015) Volatile organic compounds in truffle (Tuber magnatum Pico): comparison of samples from different regions of Italy and from different seasons. Scientific Reports 5: 12629.
Zampieri et al. (2014) Gene expression and metabolite changes during Tuber magnatum fruiting body storage. Current Genetics 60: 285-294.
Zampieri et al. (2010) Soil analysis reveals the presence of an extended mycelial network in a Tuber magnatum truffle-ground. FEMS Microbiology Ecology 71: 43-49.
Zarivi et al. (2000) Biochemical, electrophoretic and immunohistochemical aspects of malate dehydrogenase in truffles (Ascomycotina). FEMS Microbiology Letters 185: 213-219.
